# Supplementary material for: Factors related to the intention of choosing shared E-scooters for metro transfer: A survey study integrating weather perception into satisfaction evaluation from Changsha
Source: PLoS One. 2024 Sep 9;19(9):e0309953. doi: 10.1371/journal.pone.0309953 (PMC11383246; doi:10.1371/journal.pone.0309953)
Supplement: S1 Data — (XLSX) [file pone.0309953.s001.xlsx]

## Sheet: Sheet1
ID	1	2	3	4	5	6	7	8	9	COU1	COU2	COU3	COU4	COU5	SAF1	SAF2	SAF3	SAF4	SAF5	PEOU1	PEOU2	PEOU3	PEOU4	PEOU5	COM1	COM2	COM3	COM4	SAT1	SAT2	SAT3	SAT4	LOF1	LOF2	LOF3	LOF4	TRA1	TRA2	TRA3	TRA4	TRA5	WEA1	WEA2	WEA3	WEA4
1	2	5	1	4	4	3	3	2	3	5	4	4	5	4	5	5	4	5	4	4	4	5	4	5	5	5	4	5	4	5	4	5	3	4	3	4	4	5	4	5	4	5	4	5	2
2	1	4	1	3	3	2	2	1	2	2	2	3	3	2	3	2	2	3	2	3	3	2	2	3	3	3	3	3	2	2	2	3	3	3	3	2	3	2	4	4	4	3	3	3	3
3	1	3	1	5	3	3	2	2	2	3	4	4	4	3	3	3	3	3	3	3	3	3	3	3	4	3	3	4	4	4	4	4	3	3	3	3	3	3	3	3	3	3	3	3	3
4	1	2	3	3	4	3	3	2	4	3	4	4	4	4	2	2	2	2	2	2	3	3	2	2	2	2	2	3	3	2	2	3	3	2	2	3	2	2	2	2	2	2	3	2	2
5	1	3	4	4	4	1	2	1	1	3	4	4	4	4	3	3	3	3	3	4	3	3	4	4	4	4	3	3	4	4	3	4	4	3	4	3	3	3	3	3	3	4	4	4	4
6	1	2	2	3	2	4	3	3	3	4	4	4	5	4	4	4	4	4	3	4	4	3	3	4	4	4	3	3	5	4	4	4	4	3	3	4	4	4	4	3	4	4	4	4	4
7	1	2	2	1	1	2	2	2	2	3	2	3	3	4	3	3	3	3	2	2	2	1	1	1	3	3	2	3	2	2	2	3	3	2	2	3	2	2	1	1	1	3	1	1	1
8	1	4	1	5	5	1	1	1	1	3	4	4	3	3	2	2	2	2	3	3	2	3	2	3	4	3	3	3	3	3	2	3	3	2	2	3	3	3	3	3	3	2	2	2	2
9	1	2	3	1	1	3	3	2	2	4	4	4	4	5	2	2	3	2	3	3	3	3	3	3	3	4	3	3	3	2	2	3	2	2	2	3	3	3	3	2	4	2	2	3	3
10	1	5	1	5	2	2	2	2	2	2	2	2	2	2	2	3	2	2	2	2	3	2	3	2	2	3	2	3	2	2	2	2	2	3	2	3	3	3	2	3	3	2	3	4	4
11	2	2	4	1	1	2	3	2	2	4	4	4	4	3	3	4	3	3	3	4	3	3	4	3	4	3	3	3	3	3	3	3	3	3	3	2	3	2	2	2	3	2	2	2	2
12	1	4	4	4	5	1	1	1	1	4	4	4	3	4	3	2	2	2	3	3	4	4	3	2	4	4	3	3	3	3	4	4	4	3	4	2	3	4	4	3	3	4	4	4	4
13	2	2	3	1	1	2	3	1	3	3	4	4	3	4	3	4	4	4	3	3	2	3	2	3	4	4	4	4	2	3	2	2	3	2	3	3	3	2	4	4	3	4	4	4	4
14	1	3	2	5	4	3	3	2	3	3	3	3	4	4	3	4	3	4	3	4	3	4	4	3	4	4	4	5	3	4	4	4	4	3	3	4	3	4	4	4	4	4	2	3	3
15	2	3	4	3	4	2	2	1	3	3	4	4	4	4	4	3	3	3	3	3	4	3	2	3	3	2	3	3	3	2	2	3	3	3	3	3	4	4	4	3	3	2	4	3	2
16	1	3	1	5	1	2	3	1	3	3	3	3	3	3	3	3	3	3	3	3	3	3	3	3	3	3	3	3	3	3	3	3	3	3	3	3	3	3	3	3	3	3	3	3	3
17	2	3	3	2	2	2	2	2	3	4	4	4	4	4	3	3	3	2	4	3	3	3	2	4	4	3	3	4	4	3	3	4	4	3	4	3	3	4	3	3	2	2	2	2	2
18	2	3	3	4	5	1	1	1	1	4	4	4	4	4	2	3	3	2	3	3	2	3	3	4	4	3	4	3	3	3	3	3	3	2	3	3	4	2	3	4	4	2	3	2	2
19	1	2	3	1	1	3	3	1	3	4	4	4	4	4	3	2	2	2	3	4	3	4	4	2	4	4	3	4	4	4	3	3	4	3	4	3	4	4	4	4	4	4	3	4	4
20	1	3	4	3	4	2	3	2	3	5	5	5	4	4	2	2	2	3	3	2	3	2	2	3	2	2	3	3	3	2	3	2	2	3	2	4	2	4	3	4	2	2	2	2	2
21	1	2	3	1	1	2	2	2	1	4	4	4	4	4	3	4	4	3	3	3	3	3	2	2	3	3	3	3	3	3	3	3	2	2	3	2	3	3	2	3	3	2	2	2	2
22	1	2	3	1	1	2	2	2	1	3	4	4	4	4	3	4	3	3	3	4	4	4	4	2	4	3	3	4	4	4	3	4	3	3	3	3	3	4	2	3	3	3	2	2	2
23	1	2	3	1	1	2	2	2	3	4	4	4	4	4	2	2	3	2	3	3	2	2	3	2	3	3	3	2	3	3	3	3	3	2	3	2	4	2	3	4	4	2	2	2	2
24	1	2	2	5	3	1	1	1	1	4	4	4	4	4	2	2	2	2	2	2	3	3	2	2	4	3	4	3	3	4	3	4	3	2	2	3	3	4	2	3	3	2	2	3	2
25	1	3	2	5	4	3	3	1	3	4	4	4	4	4	4	4	3	3	3	3	3	3	3	3	3	3	3	3	4	4	4	4	2	2	4	4	4	4	4	4	4	4	4	4	4
26	2	2	4	1	1	3	3	2	3	3	3	4	3	4	2	2	2	2	3	3	3	4	3	2	3	3	2	3	3	4	3	3	3	4	3	3	3	4	3	3	3	4	4	4	4
27	2	3	2	5	3	3	3	2	3	4	3	3	4	4	3	3	4	4	4	4	4	3	4	4	4	4	3	4	4	4	4	4	3	3	4	4	3	4	3	2	2	2	2	2	2
28	2	2	4	2	2	1	1	1	1	3	4	4	4	4	2	3	2	2	2	2	3	2	3	3	3	3	3	3	4	4	3	4	3	2	2	3	3	4	4	4	4	4	3	3	3
29	2	2	3	5	2	4	3	4	3	4	4	4	5	5	3	3	4	3	4	3	3	2	3	4	4	4	5	4	3	4	4	3	2	2	3	4	4	3	3	3	4	2	1	2	2
30	1	3	4	1	2	2	2	2	2	4	4	4	4	4	3	4	3	3	3	3	3	3	4	3	4	3	4	3	4	3	3	4	3	4	4	3	3	3	3	4	4	2	2	2	2
31	1	1	1	1	1	2	2	2	2	3	4	4	4	4	3	4	3	3	3	4	4	4	4	2	3	2	2	2	4	4	3	4	3	3	2	3	4	4	3	3	3	3	2	2	4
32	1	3	4	1	1	2	2	2	2	3	4	4	4	4	2	2	2	2	2	3	4	4	3	4	4	4	3	4	3	3	3	4	3	2	2	4	4	3	3	3	4	3	2	2	2
33	1	2	3	1	1	2	2	2	2	4	4	4	4	4	2	2	3	3	3	4	4	4	4	1	4	3	3	3	4	3	3	3	3	3	4	2	3	4	3	2	2	3	2	2	3
34	1	2	2	5	3	2	2	2	3	4	4	4	4	4	3	3	2	3	3	4	3	3	4	2	4	3	4	4	4	3	3	4	4	4	3	4	3	4	2	3	3	3	3	4	3
35	2	3	4	3	3	2	2	2	2	3	4	4	4	4	3	3	4	4	4	4	3	4	4	3	4	4	3	3	4	3	3	4	4	3	4	3	3	4	2	2	2	4	2	2	2
36	2	2	3	1	1	1	2	3	3	4	4	4	4	4	3	2	2	2	2	3	4	3	4	1	4	4	4	3	3	3	3	4	4	4	4	3	4	3	3	3	3	4	2	2	2
37	1	3	1	2	2	2	2	2	1	4	4	4	4	3	3	2	2	2	2	2	3	2	3	4	4	4	4	4	3	3	3	3	3	2	3	3	4	3	4	4	4	4	4	3	3
38	1	4	4	2	4	2	2	2	2	3	4	4	4	3	3	3	3	3	4	3	3	4	3	3	4	3	3	3	4	3	2	4	3	2	3	2	3	4	3	3	3	2	2	2	2
39	1	2	4	3	3	3	3	3	4	4	4	4	4	4	3	3	3	3	3	4	3	3	4	3	4	4	3	4	4	4	4	4	4	4	4	4	3	3	4	4	4	2	2	2	2
40	1	3	4	5	3	3	3	2	3	3	3	3	4	4	3	3	2	2	2	3	3	3	3	3	3	3	3	3	4	4	4	4	3	3	4	3	3	4	3	3	3	2	2	2	2
41	2	4	2	5	3	2	3	2	2	4	4	4	4	3	3	2	3	3	2	3	3	2	3	4	5	5	5	4	2	3	3	2	3	2	3	3	3	4	2	2	3	1	1	1	1
42	2	3	3	2	2	2	2	3	2	4	4	4	4	3	4	4	4	3	3	3	3	2	3	1	4	3	3	4	4	3	3	4	3	2	3	3	4	4	3	3	4	2	2	2	2
43	1	3	2	5	3	2	2	3	1	4	4	4	4	3	4	3	3	3	4	4	4	4	4	2	4	3	3	3	4	3	2	4	4	3	3	3	4	3	4	3	3	2	1	3	3
44	2	3	2	3	3	2	3	1	1	3	4	4	4	3	3	3	3	2	2	2	2	3	3	3	3	2	3	2	3	2	2	2	2	3	3	4	4	4	3	3	3	2	2	2	2
45	1	3	2	5	3	3	4	2	2	4	4	3	5	2	3	3	4	3	4	4	4	4	3	3	4	3	4	4	4	4	3	3	4	3	4	4	4	3	3	4	3	4	4	2	2
46	2	2	3	1	2	1	2	2	1	3	3	4	3	4	2	2	3	2	2	3	3	3	4	4	4	3	3	4	4	4	4	4	4	4	3	3	4	4	4	3	3	2	2	2	2
47	2	2	3	1	1	3	3	2	3	3	4	4	4	4	3	3	2	2	2	3	3	3	2	3	4	3	3	3	4	4	4	4	3	3	3	3	3	4	2	2	3	2	2	2	2
48	1	5	2	2	3	2	3	3	2	5	4	4	4	4	3	3	3	2	3	4	4	3	3	4	4	4	4	3	4	4	3	4	2	3	3	3	4	4	3	3	4	2	2	1	2
49	1	1	1	1	1	2	2	1	1	4	4	4	4	5	3	3	3	4	4	2	3	3	2	3	2	3	2	3	3	3	2	2	2	3	3	3	4	4	4	3	3	1	1	1	1
50	2	2	3	1	1	2	3	2	2	3	2	3	3	3	3	3	2	3	2	2	3	2	2	2	3	3	2	3	3	3	3	2	2	2	2	3	2	4	1	1	1	3	3	1	1
51	1	3	3	2	2	1	1	1	2	3	4	4	4	4	3	3	3	3	4	3	4	3	3	3	4	3	4	4	3	3	3	3	3	2	3	3	3	3	2	3	3	4	4	3	3
52	1	2	3	1	1	2	2	2	2	3	4	4	4	4	2	2	3	3	2	3	3	2	2	4	3	2	2	3	3	3	3	3	2	2	2	2	3	2	2	2	2	2	2	2	2
53	2	4	3	3	3	3	2	2	2	3	3	4	4	4	2	2	3	2	4	3	3	2	2	4	4	4	3	3	3	3	3	3	3	2	3	2	4	4	3	4	4	4	1	4	2
54	2	2	3	1	1	1	2	1	1	5	5	5	5	4	3	3	3	3	3	3	3	3	3	3	4	4	3	4	3	2	3	2	3	2	3	2	3	3	3	3	4	2	3	2	2
55	2	2	4	1	1	1	1	2	1	4	4	4	5	3	2	2	2	3	2	2	3	2	2	2	3	3	3	2	3	2	2	3	3	3	2	3	3	4	4	4	4	1	1	1	1
56	2	4	1	5	3	1	3	2	2	4	4	4	4	4	4	4	3	4	3	2	3	2	2	4	4	4	4	5	3	3	3	3	2	3	3	4	4	4	4	4	4	4	4	2	4
57	2	2	2	1	1	2	2	1	2	5	5	5	4	4	3	3	2	2	2	3	3	3	2	4	3	2	3	2	3	3	2	3	3	3	2	2	3	3	3	2	2	1	1	1	1
58	2	3	3	3	3	3	3	2	2	2	4	2	3	4	3	4	4	4	4	3	3	4	4	4	3	3	4	3	3	2	3	3	2	3	3	3	4	4	2	3	4	4	3	2	2
59	1	4	3	3	4	3	3	1	2	4	4	4	4	4	3	3	3	2	3	3	4	4	3	3	4	4	3	3	3	3	2	3	3	2	3	3	2	4	2	2	2	2	2	2	2
60	1	3	4	3	4	2	2	1	1	3	4	4	4	4	3	3	3	3	4	4	3	4	4	4	4	3	3	3	4	3	3	4	4	3	4	3	4	4	3	3	3	2	2	2	2
61	1	2	3	1	1	3	3	2	4	4	4	4	4	4	2	2	3	2	3	4	3	4	3	3	4	4	3	4	4	3	4	4	3	3	3	4	4	4	3	3	3	4	4	3	4
62	1	2	3	1	1	2	2	2	3	4	4	4	4	4	3	3	2	2	2	3	3	4	3	3	4	3	3	3	3	3	3	4	3	3	3	4	2	4	2	3	3	3	3	2	2
63	1	3	1	5	2	2	2	1	3	4	4	4	4	4	2	2	3	2	2	4	3	3	3	2	4	3	3	4	4	4	4	4	4	3	3	4	3	4	2	3	2	4	3	2	2
64	2	2	2	1	1	2	2	1	2	4	4	4	4	4	2	3	2	2	4	4	3	4	4	4	4	4	3	4	4	3	3	4	4	3	4	3	3	4	4	4	4	2	2	2	2
65	1	2	2	1	1	3	3	2	4	4	4	4	4	4	4	4	4	3	4	4	3	4	2	2	4	4	3	3	4	4	4	4	3	3	4	4	4	4	4	3	3	4	4	4	4
66	2	3	2	3	2	2	2	1	3	4	4	4	4	4	2	3	2	2	2	4	3	3	2	3	4	4	3	4	4	3	3	4	4	3	3	4	3	4	4	4	3	3	4	4	2
67	1	4	1	5	2	2	2	2	2	4	4	4	4	4	3	2	2	3	3	4	3	3	2	3	4	3	4	4	4	4	4	4	3	2	2	3	3	4	3	3	2	1	1	1	1
68	1	3	3	3	3	2	2	1	3	4	4	4	4	4	2	3	3	3	4	3	4	3	3	3	4	3	3	3	4	4	3	4	4	3	3	4	3	4	4	4	4	4	4	2	2
69	1	2	3	1	1	2	2	1	2	4	4	4	4	4	2	3	2	2	3	3	2	3	3	4	4	3	3	3	3	2	2	3	3	2	2	3	4	4	3	3	3	4	3	2	4
70	2	4	1	5	2	3	3	3	2	4	4	4	3	3	4	4	3	4	3	4	3	3	4	4	4	4	3	3	4	4	4	4	3	3	4	2	4	3	3	3	4	3	3	3	3
71	1	1	1	1	1	1	1	2	2	3	3	3	4	4	3	2	2	2	2	3	4	4	4	4	3	2	2	3	4	4	3	4	3	2	3	2	3	3	2	3	2	3	2	1	3
72	1	2	2	5	3	4	3	3	3	3	4	4	5	4	3	3	4	3	4	4	3	3	3	3	4	4	3	3	3	3	3	3	2	3	3	3	3	4	3	3	3	2	2	2	2
73	2	4	3	2	2	4	4	4	3	4	4	4	4	3	3	3	2	2	3	2	3	3	2	2	3	3	2	3	3	2	3	3	3	2	3	3	2	3	2	3	3	3	2	2	3
74	1	3	1	3	5	3	2	1	2	3	4	3	4	4	3	3	3	3	3	3	3	3	2	2	3	3	2	2	3	3	3	3	3	2	3	2	2	3	2	2	2	3	2	2	2
75	2	2	3	1	1	3	3	2	4	2	4	3	4	4	3	2	2	3	2	3	4	4	3	4	3	2	2	3	3	2	3	3	2	3	3	3	3	2	2	2	2	3	3	3	3
76	1	2	2	1	1	2	2	2	2	4	4	4	4	4	4	4	3	3	3	3	3	3	3	3	4	4	3	4	4	3	2	3	2	2	3	3	4	4	4	4	4	2	2	3	3
77	1	2	3	2	2	3	3	2	4	4	4	4	4	4	2	2	2	2	2	3	4	4	4	4	4	4	3	4	3	2	3	3	4	3	4	4	4	4	3	4	3	1	1	2	2
78	2	2	3	1	1	2	2	2	1	4	4	4	4	5	3	3	3	3	4	4	4	4	3	3	4	3	3	4	4	4	3	4	3	2	3	3	4	4	3	4	3	4	2	3	3
79	2	3	3	3	3	2	2	2	3	5	4	4	4	4	3	3	2	2	2	3	3	2	2	2	4	3	3	4	4	4	3	4	3	2	3	3	4	2	4	4	4	3	3	2	2
80	2	3	3	3	3	2	2	2	3	4	5	5	5	4	3	3	2	2	3	4	3	4	3	3	4	3	3	3	5	4	4	4	3	3	3	4	4	4	3	3	4	2	3	1	1
81	1	2	3	1	1	2	3	2	3	4	4	4	5	5	1	1	2	2	3	2	3	2	2	3	2	3	2	2	3	2	3	3	2	3	2	4	3	5	3	2	3	2	2	2	2
82	1	2	3	1	1	2	2	2	1	4	4	4	4	4	3	4	4	4	3	4	4	4	3	2	4	4	3	3	4	4	4	4	3	3	4	3	3	4	2	3	2	2	2	2	2
83	1	3	3	4	5	1	1	1	1	4	3	4	3	3	3	4	4	3	3	4	4	3	3	4	4	3	4	4	4	4	4	5	4	3	3	5	4	3	3	4	3	3	3	3	3
84	2	3	3	5	3	2	2	3	3	4	4	4	4	4	3	4	3	3	3	3	3	3	4	1	4	3	3	4	3	2	2	3	4	3	3	3	4	4	3	3	3	2	2	2	2
85	2	2	2	5	2	3	3	3	3	5	4	4	4	3	3	3	3	3	4	3	3	3	3	3	4	3	3	3	4	4	4	4	4	3	4	4	3	4	3	3	2	2	2	3	2
86	1	4	3	3	3	1	1	2	1	1	2	2	3	3	2	2	2	2	2	2	2	2	2	2	3	2	3	3	3	3	3	3	3	2	3	2	3	3	2	2	2	1	1	1	1
87	1	3	2	5	2	3	3	2	4	2	3	3	4	4	2	2	2	2	2	2	2	2	2	3	3	2	3	3	4	3	3	3	2	3	3	4	3	4	3	3	3	3	4	2	2
88	2	1	1	1	1	2	2	2	2	3	3	3	4	5	2	3	3	2	2	2	3	3	2	3	3	3	3	3	4	3	3	3	3	3	3	3	4	4	3	3	3	3	2	2	2
89	2	4	4	2	4	2	2	3	1	3	3	3	4	3	3	3	3	3	2	2	3	2	2	2	3	2	2	3	3	3	3	3	3	2	3	2	3	2	2	3	3	3	3	2	2
90	1	2	3	5	1	3	3	2	3	3	2	2	2	2	1	1	1	2	2	3	3	3	2	3	3	3	3	3	3	3	3	3	3	3	3	3	3	3	2	2	2	2	2	2	2
91	2	2	2	1	1	3	2	2	2	3	4	2	4	5	2	3	3	3	2	3	3	4	4	5	4	3	3	4	4	4	4	4	3	3	3	4	3	5	2	2	3	2	4	1	1
92	1	2	4	1	3	2	2	1	2	2	2	2	2	2	4	4	4	4	4	4	4	4	4	4	4	4	4	4	4	4	4	4	4	4	4	4	4	4	4	4	4	4	4	4	4
93	1	4	1	4	5	2	2	2	1	4	4	4	4	3	3	3	4	4	3	3	4	3	3	4	4	4	4	4	4	4	4	4	3	3	3	4	4	4	3	4	4	3	2	2	2
94	1	2	3	1	1	2	1	1	2	4	4	5	4	4	2	3	3	2	3	4	4	3	2	3	4	3	3	3	4	3	4	4	4	4	3	3	4	3	4	4	4	2	2	2	2
95	1	3	3	3	4	3	2	2	2	4	4	4	5	5	4	4	5	5	4	4	4	4	5	4	4	4	3	4	4	4	4	4	2	2	3	4	4	4	4	4	4	2	2	2	2
96	1	4	3	3	5	1	2	4	1	4	4	5	4	4	2	2	3	3	2	2	3	2	2	4	4	3	4	3	4	3	3	3	4	3	3	2	4	4	4	4	4	1	2	2	2
97	2	2	3	5	2	4	2	2	2	3	4	4	4	4	2	2	3	2	2	3	3	3	2	3	4	3	3	3	4	4	4	4	2	2	2	3	3	3	4	3	3	2	1	1	1
98	1	4	3	2	2	3	3	2	2	2	2	2	4	2	3	3	3	3	3	4	4	3	2	3	3	4	3	3	4	3	3	4	3	2	3	3	4	4	3	4	4	4	4	2	2
99	2	4	3	2	2	1	3	2	2	3	3	3	3	3	3	3	3	3	4	3	3	2	2	2	3	3	3	3	3	4	4	4	2	2	3	4	4	4	4	4	4	3	3	3	3
100	2	2	3	1	1	3	3	1	2	3	3	3	4	4	4	4	4	5	5	4	4	3	2	3	3	4	4	3	4	3	3	3	3	3	3	3	3	3	3	3	4	2	2	2	2
101	1	2	3	1	1	1	1	3	2	2	4	4	4	4	4	3	3	3	3	3	3	3	3	4	4	4	3	4	3	4	4	4	3	2	3	3	4	4	3	2	3	2	2	2	2
102	1	3	3	4	5	2	3	3	2	3	3	4	4	5	2	2	2	2	3	3	3	4	3	2	3	3	3	3	3	2	2	3	4	3	4	2	3	4	2	2	2	3	1	1	1
103	1	2	3	1	1	2	2	2	3	2	3	3	3	4	3	3	3	3	2	2	2	3	2	3	4	4	3	4	3	2	2	2	2	2	3	3	4	4	3	3	3	2	3	2	2
104	2	2	4	1	2	2	1	2	2	4	4	4	4	4	3	3	3	3	4	3	4	3	2	3	3	3	4	4	4	4	3	4	3	3	4	3	3	4	2	3	2	2	2	2	2
105	2	3	3	3	3	2	2	2	3	4	4	4	4	4	4	4	4	4	3	2	2	2	2	4	4	4	3	4	4	4	3	4	4	3	3	4	4	4	4	4	3	2	2	2	2
106	2	2	3	1	1	3	3	2	3	4	5	5	4	4	3	3	2	2	4	4	3	4	3	4	4	4	3	3	4	3	3	3	3	3	4	4	3	4	4	4	3	3	2	1	1
107	1	3	2	5	3	2	2	2	3	4	4	4	4	4	3	3	2	3	2	4	3	4	4	4	4	4	3	3	3	3	4	4	4	3	3	3	3	4	3	2	3	3	3	3	2
108	1	2	3	1	2	1	2	1	2	3	3	3	3	3	3	4	4	3	3	3	2	3	2	2	2	3	2	2	2	2	3	2	4	3	3	4	4	4	3	4	4	4	2	2	2
109	2	2	4	1	1	2	2	2	3	4	2	4	4	4	4	4	4	3	3	4	4	4	4	4	5	4	4	4	4	4	4	4	4	3	4	4	4	4	4	3	3	2	2	2	4
110	2	3	3	3	2	1	1	2	2	2	3	3	3	3	3	2	2	2	2	2	2	2	2	2	3	3	3	3	4	3	3	3	3	2	3	2	3	3	3	3	2	2	2	2	2
111	1	4	2	3	2	3	3	4	2	4	4	3	3	3	4	4	3	4	3	3	3	2	3	2	4	4	4	3	4	4	3	4	2	3	3	4	3	5	3	2	2	3	2	3	2
112	1	2	3	1	1	2	2	3	2	3	4	2	4	4	4	4	3	3	3	2	2	2	2	2	2	3	3	2	2	3	3	3	2	2	2	4	4	4	3	3	4	3	2	2	2
113	1	3	2	3	3	3	4	2	3	3	4	4	4	4	3	2	3	3	3	3	3	3	4	3	3	4	4	3	2	2	3	4	3	2	2	2	3	2	4	4	4	4	3	4	4
114	2	2	3	1	1	1	1	1	1	3	3	4	4	5	3	3	4	3	3	3	3	3	2	2	3	3	3	3	4	3	3	3	3	2	2	2	3	2	2	3	3	2	2	1	1
115	2	3	2	5	3	3	3	2	3	3	4	4	4	4	3	4	3	4	4	3	3	2	2	3	3	3	3	4	3	2	2	2	2	2	3	3	2	4	3	2	3	2	3	2	2
116	1	4	1	5	4	4	3	2	4	4	4	4	4	5	4	4	3	4	4	4	3	4	2	4	5	4	4	4	4	4	3	4	3	4	4	4	3	4	4	4	3	3	3	3	3
117	1	2	2	1	1	2	2	2	2	4	4	4	4	4	3	3	4	4	4	4	3	4	3	3	3	3	3	4	4	3	4	4	2	2	2	3	3	3	2	3	4	2	2	2	2
118	2	2	2	1	1	2	2	3	2	3	4	4	4	5	3	4	4	3	4	4	3	3	4	3	5	5	4	4	4	4	3	4	3	3	3	5	4	5	3	4	4	2	2	2	2
119	1	2	2	1	1	4	3	2	2	4	5	5	4	4	3	3	3	4	3	3	3	2	3	4	4	4	4	4	3	2	3	3	4	3	3	4	4	4	3	4	4	2	4	2	3
120	1	2	3	1	1	3	3	3	2	2	4	4	4	3	3	2	2	3	3	3	4	3	3	3	2	3	3	2	3	2	3	3	3	3	3	4	3	4	3	3	4	2	2	2	2
121	1	2	2	1	1	3	3	3	2	4	4	4	4	4	4	4	4	3	3	4	4	4	4	4	4	4	4	4	3	4	3	3	4	3	4	4	4	4	5	5	5	3	4	2	3
122	2	3	3	3	4	1	2	1	3	4	4	4	4	3	4	3	4	4	3	3	3	4	4	3	4	3	3	4	3	4	3	3	4	3	3	3	3	4	4	4	4	3	4	3	3
123	1	4	3	2	3	2	2	1	2	4	5	5	4	4	5	5	4	4	4	4	4	3	3	3	5	4	4	5	4	4	3	4	4	3	3	4	4	4	4	4	3	2	2	2	2
124	2	2	2	1	1	1	2	2	2	4	4	4	4	4	2	3	2	2	2	3	3	3	3	3	4	4	3	4	4	3	3	4	3	3	3	4	4	4	4	4	4	2	2	2	2
125	2	1	1	1	1	2	3	2	2	4	4	4	5	5	4	4	4	3	4	4	4	4	4	4	4	4	4	5	4	4	4	4	4	3	4	3	4	4	4	4	4	3	2	2	3
126	1	4	3	2	3	1	2	1	1	4	4	4	4	4	3	3	2	2	4	3	3	3	4	3	4	4	3	3	4	3	3	4	4	3	4	2	4	4	3	3	3	2	2	2	2
127	2	2	4	1	1	2	2	2	2	4	4	4	4	4	2	2	2	2	1	3	3	2	3	3	4	4	3	3	4	4	4	4	3	2	3	5	3	5	3	2	3	3	2	2	2
128	1	2	3	3	2	3	2	2	2	5	4	5	4	5	3	3	4	4	4	3	3	4	3	3	4	4	4	4	4	4	4	3	3	3	4	4	3	4	4	4	4	2	2	2	2
129	1	3	3	2	3	2	2	2	4	4	4	4	4	4	4	4	4	3	3	3	3	3	4	3	4	3	3	4	4	4	4	4	3	3	4	4	3	4	3	4	4	1	1	2	2
130	2	3	3	3	3	1	2	2	2	4	4	4	4	4	3	4	3	3	3	3	3	3	3	4	4	4	4	4	4	4	4	4	3	2	3	4	4	4	4	4	4	2	2	2	2
131	2	5	1	5	1	1	2	2	1	2	2	2	3	2	2	2	2	2	2	2	2	2	2	2	4	4	3	4	3	2	2	3	2	2	2	2	4	4	4	4	4	1	1	1	1
132	2	2	3	1	1	1	2	2	2	3	4	4	4	3	2	3	2	2	2	2	3	3	3	4	4	4	3	4	3	2	2	3	2	2	3	3	4	4	3	4	4	2	2	2	2
133	2	2	1	1	1	2	2	1	2	2	4	4	3	3	3	3	3	3	2	2	3	2	3	4	4	4	4	3	4	3	3	4	3	3	2	3	3	3	3	4	3	3	2	2	3
134	2	4	1	5	2	1	1	2	1	4	4	4	4	4	3	3	2	2	3	3	3	3	2	4	4	4	3	3	3	3	2	3	2	2	3	2	3	4	2	2	2	4	4	3	3
135	1	3	2	2	3	2	2	4	4	3	4	4	2	3	2	3	2	3	3	3	3	3	2	4	4	4	3	3	3	3	2	2	3	2	3	4	2	3	2	2	2	3	3	3	3
136	1	4	1	5	3	2	2	1	2	4	4	4	4	4	3	3	2	2	3	4	2	4	3	3	4	4	4	3	4	3	2	3	3	3	3	3	3	4	3	4	3	3	4	3	4
137	2	3	4	5	4	2	2	2	2	4	4	4	4	4	4	3	3	3	3	3	3	3	3	4	4	4	4	4	4	4	2	3	2	2	2	3	3	3	4	4	4	2	2	2	2
138	2	2	3	1	1	1	1	1	1	5	5	5	5	5	2	3	2	2	3	3	3	2	3	3	4	4	3	4	3	3	3	3	2	2	2	2	3	3	2	2	3	2	2	2	2
139	1	2	3	1	1	3	2	1	1	3	3	5	5	4	2	2	3	3	3	3	3	3	4	3	3	3	2	3	3	2	2	3	3	3	2	1	3	3	3	3	2	1	3	3	4
140	2	2	3	5	3	3	3	1	2	3	3	3	3	4	3	3	3	3	2	3	3	2	2	3	3	3	3	3	4	3	3	3	3	2	2	3	3	3	2	3	3	3	2	2	2
141	2	3	3	3	3	2	2	2	3	5	5	5	4	3	3	4	3	3	4	3	3	4	3	2	4	4	4	3	4	3	2	2	3	3	3	3	3	4	3	4	3	1	3	1	2
142	1	2	2	1	1	2	2	3	2	4	4	4	3	4	2	2	1	2	2	3	4	4	3	3	4	4	3	3	4	3	3	4	3	3	3	3	3	3	2	3	2	3	2	2	3
143	2	4	3	3	3	2	2	1	3	4	4	4	4	4	3	3	4	3	4	4	3	4	3	3	4	4	3	3	4	4	3	4	3	3	4	4	3	4	4	4	3	3	3	3	2
144	1	2	3	1	1	2	2	3	2	3	4	4	4	3	3	4	3	3	3	4	3	3	3	4	4	4	4	3	3	3	3	4	4	3	4	3	3	4	3	3	4	3	3	3	3
145	2	5	1	5	1	2	2	2	1	3	3	3	4	3	3	4	4	4	4	3	4	4	4	4	4	4	3	4	4	3	2	2	3	3	3	4	4	3	4	4	3	1	1	1	2
146	1	2	3	1	1	4	3	2	1	2	3	3	4	5	2	2	2	2	2	3	3	2	3	3	4	4	4	3	3	2	2	3	2	2	3	2	3	3	3	2	2	3	4	4	4
147	1	3	2	3	3	2	2	2	3	4	4	4	4	3	3	3	2	2	3	4	4	4	4	4	4	4	3	3	3	3	3	3	3	3	4	4	4	4	4	4	4	2	2	2	2
148	1	2	3	1	1	2	2	2	2	4	2	3	3	4	2	2	3	2	3	2	2	3	2	2	4	3	3	4	3	2	2	3	1	2	2	3	3	2	3	2	2	1	1	3	2
149	2	1	3	1	1	1	1	2	2	2	2	2	3	3	3	2	2	2	2	2	3	2	2	2	3	3	2	2	4	4	3	3	3	2	3	3	3	3	3	4	3	2	2	2	2
150	1	2	2	1	1	2	2	3	2	4	4	4	4	4	4	3	3	3	4	4	3	3	3	3	4	3	3	4	4	3	3	3	3	3	4	3	3	4	2	3	3	2	2	2	2
151	2	3	2	5	3	2	2	2	2	4	4	4	4	4	2	3	2	2	4	3	4	4	4	1	3	3	2	3	3	3	4	3	3	4	3	3	4	4	3	4	3	2	1	2	3
152	2	2	3	2	2	2	2	1	4	4	4	4	4	4	3	4	4	3	3	3	3	3	3	3	4	4	3	4	4	3	4	4	3	3	4	4	4	4	4	4	4	2	2	3	3
153	1	1	4	1	1	2	2	1	2	4	4	4	3	4	3	3	2	2	2	4	4	3	4	2	4	3	4	3	4	2	2	4	3	3	3	3	2	3	3	2	3	4	4	4	4
154	2	4	2	5	4	2	3	2	3	3	4	4	4	3	2	3	3	3	4	3	2	3	2	2	4	4	4	4	4	4	3	4	2	2	2	4	3	4	3	2	2	2	2	2	2
155	1	4	2	3	5	3	3	1	3	3	2	2	3	4	3	3	2	2	2	3	3	2	2	3	3	2	3	3	2	3	4	4	2	2	3	3	3	4	2	3	3	2	2	2	2
156	2	2	3	1	1	3	2	2	3	3	1	3	3	4	2	2	3	4	2	3	3	2	2	2	4	4	4	3	3	3	2	3	2	1	2	2	2	2	1	1	2	5	4	1	1
157	2	3	3	5	2	2	1	1	1	2	2	2	3	3	2	1	2	2	3	3	2	3	2	3	3	3	3	3	4	4	3	4	2	2	2	3	2	3	2	2	3	1	1	1	1
158	2	3	3	5	2	3	3	2	3	5	5	5	4	4	3	2	2	2	2	3	4	4	3	2	3	2	3	3	4	3	3	3	3	3	4	2	2	3	2	2	1	2	2	4	4
159	2	2	3	3	2	2	1	4	3	3	2	3	3	4	2	3	3	3	3	4	4	4	4	4	4	4	3	4	4	4	4	4	3	3	3	4	3	4	4	2	4	4	3	4	4
160	1	2	1	5	3	3	3	2	3	3	4	4	4	4	3	3	3	3	3	4	4	4	4	4	4	3	3	3	2	2	2	3	3	4	4	4	4	4	4	4	4	2	2	2	2
161	2	5	4	2	3	1	1	2	1	2	4	4	2	2	3	2	2	2	2	2	3	2	2	4	4	4	4	3	4	3	2	2	2	2	2	1	3	3	2	3	4	1	1	1	1
162	1	4	4	2	4	2	2	1	1	2	2	2	2	3	3	2	3	3	3	2	2	3	3	2	3	2	3	3	4	3	3	3	3	2	2	2	3	3	2	2	2	1	1	1	1
163	1	2	3	3	3	3	3	1	1	2	5	5	4	4	3	3	3	2	3	3	4	2	3	3	4	4	3	4	4	4	4	4	4	2	3	2	3	4	3	3	4	5	3	3	3
164	1	3	3	3	3	3	2	2	2	5	4	5	4	5	3	2	1	2	3	3	3	4	3	2	2	2	2	3	3	2	2	2	2	2	2	4	3	4	2	3	3	2	2	2	2
165	1	3	4	2	4	2	2	2	1	3	3	3	3	3	3	3	3	4	3	4	3	3	3	3	3	3	3	2	4	4	3	3	3	3	3	3	3	4	3	3	3	3	2	3	2
166	1	2	2	1	1	2	4	2	2	5	3	3	4	3	2	3	3	3	4	3	2	3	3	3	2	2	2	3	2	3	3	3	3	2	3	2	3	3	3	3	3	2	2	2	2
167	2	2	2	1	1	2	2	2	2	2	2	2	3	4	3	4	2	2	3	3	2	3	3	3	4	3	3	4	3	3	3	3	2	1	2	3	2	2	3	2	2	1	1	1	1
168	1	2	2	3	3	3	1	2	3	5	5	5	5	5	4	5	3	5	5	4	4	4	4	4	5	5	4	5	4	4	4	4	4	3	4	4	4	4	4	3	4	5	5	4	3
169	2	2	3	1	1	1	2	1	2	2	1	1	2	4	3	2	2	2	3	3	2	3	2	2	4	3	4	4	4	4	3	4	1	2	1	3	3	2	3	2	3	4	2	2	2
170	1	3	2	2	3	2	2	2	4	3	2	2	3	4	2	2	2	2	3	3	2	3	2	1	5	4	4	5	4	3	3	4	2	2	2	5	3	3	3	2	2	1	3	2	2
171	1	2	2	1	1	2	2	2	2	3	2	2	3	4	2	2	3	2	2	3	3	3	2	2	4	3	3	4	3	2	2	2	1	1	2	3	3	3	2	2	2	1	1	1	1
172	2	2	3	1	3	2	2	1	2	3	2	4	3	2	2	2	2	2	2	3	4	3	2	2	4	4	3	3	4	3	3	4	4	3	4	3	3	3	3	2	3	2	3	3	2
173	2	4	3	5	2	2	2	1	2	2	2	2	3	4	2	2	2	2	3	3	2	3	2	2	3	2	2	2	4	3	3	3	2	2	2	4	2	2	3	2	2	2	2	4	4
174	1	3	1	3	4	3	3	3	3	5	5	5	5	5	3	4	3	4	4	3	3	2	2	5	4	4	5	4	2	2	4	4	2	3	2	3	4	5	3	3	3	2	2	2	2
175	1	2	3	1	1	1	2	3	1	3	3	4	4	4	2	2	1	2	1	2	2	3	2	1	3	2	2	3	3	2	3	3	2	1	2	2	3	3	2	3	2	3	1	1	2
176	1	2	3	1	1	3	2	3	3	4	4	4	4	4	3	4	4	3	3	3	2	2	3	3	4	4	3	3	4	4	3	4	4	3	3	4	4	4	3	4	4	3	3	2	4
177	2	2	3	5	2	1	2	3	1	2	3	3	3	2	2	2	2	4	2	3	4	3	3	3	4	3	3	3	4	4	3	3	3	2	2	3	4	3	3	4	4	2	2	2	2
178	2	2	2	5	2	2	3	1	4	4	3	5	4	2	3	4	4	4	3	4	3	3	4	3	4	4	3	4	5	5	4	5	3	2	2	2	4	4	4	4	4	3	1	1	1
179	2	2	3	3	1	1	1	1	2	2	2	2	1	2	3	2	2	2	2	3	2	3	3	3	3	3	3	4	4	3	3	3	3	2	3	1	3	2	2	3	3	3	3	3	3
180	1	2	2	3	2	1	1	3	2	4	4	4	4	4	3	3	3	3	3	2	3	3	2	3	5	4	4	4	4	4	4	3	2	3	2	3	4	4	3	3	3	3	2	3	2
181	1	2	4	3	4	1	2	1	2	2	3	4	3	3	2	2	3	3	4	4	3	4	3	2	3	4	3	3	4	3	2	3	3	3	2	1	3	3	2	3	3	2	2	2	2
182	2	2	3	2	2	1	1	2	1	2	2	3	4	4	4	3	4	4	4	4	4	4	3	4	3	4	3	3	5	4	4	4	3	2	2	2	3	4	3	4	3	4	1	1	1
183	2	2	2	1	1	3	3	3	3	4	4	5	4	4	4	4	3	4	3	4	4	4	3	4	4	4	3	4	5	4	4	5	2	3	2	2	4	4	4	4	4	2	2	2	2
184	2	3	3	3	5	2	2	4	1	3	4	4	4	4	4	4	4	2	3	4	4	4	3	3	4	3	4	4	4	4	3	3	3	2	4	1	4	5	5	5	5	1	1	1	1
185	2	3	2	5	2	1	1	2	1	4	4	4	4	3	2	4	2	2	3	4	3	3	4	3	4	3	4	3	3	2	3	3	2	2	2	1	4	4	3	3	3	1	4	1	1
186	2	2	3	1	1	2	3	4	1	3	4	4	4	4	2	3	2	2	3	3	3	4	3	4	3	4	3	4	5	4	3	4	3	2	3	2	4	2	4	4	2	2	4	2	4
187	2	3	2	2	2	1	1	1	2	5	5	5	5	5	3	3	4	3	3	3	2	3	3	3	3	4	4	4	4	4	3	3	2	2	2	2	4	5	4	5	4	1	1	1	2
188	1	3	2	5	2	3	3	2	2	4	4	4	4	3	3	3	2	2	4	4	4	4	3	3	4	4	4	3	4	4	4	4	4	3	3	4	3	4	3	3	3	4	1	1	1
189	1	4	1	2	2	4	5	4	4	3	4	5	3	4	4	3	3	3	2	2	3	3	3	3	3	2	3	3	4	4	3	3	2	3	3	3	3	1	2	2	2	3	2	1	1
190	2	3	3	5	1	2	4	2	2	4	4	3	4	4	3	4	3	3	4	3	4	3	3	3	4	3	4	3	4	4	4	4	3	2	3	2	3	3	3	3	3	3	3	3	2
191	2	5	2	5	1	2	2	2	2	4	2	2	3	2	2	3	2	2	3	4	3	4	3	2	5	4	4	3	3	2	3	3	2	2	1	2	3	2	2	2	3	1	1	1	1
192	2	4	3	2	2	4	2	2	3	5	5	5	5	5	4	4	4	3	4	5	5	4	3	3	4	3	3	3	5	4	4	4	3	2	3	3	3	3	4	4	4	2	3	3	5
193	1	4	2	4	4	2	2	2	2	5	5	5	5	5	3	3	3	3	3	3	3	2	2	2	3	2	3	3	4	4	4	4	3	3	2	3	3	3	3	2	2	2	2	4	3
194	2	4	2	5	4	2	3	2	3	3	4	4	4	4	3	2	3	3	3	4	3	3	3	3	4	4	4	4	4	4	4	4	4	3	4	3	3	4	4	4	4	4	2	2	2
195	1	4	3	3	5	4	4	2	2	3	4	5	4	3	3	2	2	2	2	3	3	4	4	3	4	3	4	3	3	3	4	3	3	3	3	2	3	3	3	3	3	2	2	2	2
196	1	4	2	3	5	3	3	1	3	3	3	4	4	4	3	3	3	2	2	3	3	2	2	3	4	3	3	3	2	3	4	4	2	2	3	3	3	4	2	3	3	2	2	2	2
197	1	3	3	3	5	3	2	4	5	5	5	5	4	3	1	2	2	2	2	3	4	3	2	4	3	2	3	3	5	5	5	5	4	4	5	3	4	4	4	3	4	2	4	2	2
198	1	5	2	3	2	2	2	2	1	3	3	3	3	5	3	2	2	2	3	4	3	4	3	3	4	3	4	4	4	3	4	4	2	2	3	2	3	4	4	4	3	1	1	1	1
199	1	3	3	3	3	3	2	2	4	4	4	4	4	4	3	3	3	3	3	2	2	3	2	2	4	4	3	4	4	4	3	3	3	3	3	4	4	4	3	2	3	2	4	3	2
200	2	5	1	3	1	2	2	1	2	5	2	2	4	2	2	2	2	2	3	4	2	3	4	3	4	3	4	3	3	3	4	3	2	2	2	1	4	3	2	3	3	1	1	3	1
201	1	2	3	3	4	1	3	3	3	4	4	4	4	4	3	3	2	2	3	4	4	4	3	2	4	4	4	3	2	3	4	3	3	3	2	4	4	4	3	3	4	2	2	2	2
202	2	2	2	3	3	4	4	3	2	4	3	4	4	3	3	3	2	3	2	4	3	3	3	3	3	2	3	3	3	2	3	2	2	2	2	3	3	3	3	3	3	1	2	1	1
203	1	3	3	3	3	2	2	2	3	3	3	3	5	4	2	2	5	3	2	2	2	2	2	1	4	4	4	3	3	3	3	3	3	2	2	3	4	4	3	3	4	4	4	4	3
204	2	4	2	4	3	3	3	1	2	5	5	5	5	3	2	3	2	2	3	3	2	3	2	2	4	3	4	3	4	3	4	3	2	2	2	4	3	4	4	4	4	2	4	2	2
205	1	2	3	2	4	1	2	3	2	2	4	4	4	4	3	4	4	3	4	4	3	4	3	4	4	4	3	3	3	4	4	3	3	2	3	3	2	4	3	3	4	2	2	2	2
206	1	3	3	3	3	1	2	2	2	4	4	4	4	4	4	4	3	3	4	4	4	3	3	3	4	3	3	3	4	3	4	4	3	2	3	3	4	5	5	5	5	4	3	3	2
207	2	2	2	3	2	3	3	3	2	3	3	4	4	4	2	2	3	2	2	2	3	2	3	3	4	4	3	3	3	2	2	2	2	2	1	2	2	2	2	1	2	1	1	2	2
208	2	2	3	2	2	1	1	1	1	2	4	4	3	3	2	2	3	3	3	3	3	2	2	2	3	4	3	3	4	4	3	4	2	2	2	3	2	4	2	2	3	2	1	2	1
209	2	2	4	1	1	4	3	3	2	5	5	5	5	5	2	2	2	2	2	2	3	2	2	2	4	3	4	4	4	4	4	4	3	3	3	3	2	3	2	2	2	4	4	2	4
210	1	3	4	4	5	3	3	2	2	4	4	4	4	4	3	3	3	2	4	3	3	3	2	2	4	3	4	4	4	3	2	3	2	2	2	2	4	4	3	3	3	2	4	1	1
211	2	2	3	1	1	2	1	3	1	4	3	3	4	2	2	2	2	2	3	3	3	3	3	3	2	3	3	3	3	2	3	3	2	2	2	1	2	3	2	3	2	3	3	1	1
212	1	2	3	1	1	1	1	4	1	3	5	5	5	5	2	3	3	3	3	4	4	5	4	3	2	3	3	3	4	3	3	3	2	2	2	2	4	4	4	3	4	3	3	3	3
213	2	2	3	1	1	1	1	1	3	3	3	2	3	3	2	3	2	3	3	3	3	2	3	4	4	3	3	3	3	3	3	4	3	3	3	3	3	4	3	2	3	2	3	3	2
214	2	2	4	1	3	2	2	2	3	4	4	4	4	2	2	2	2	1	3	2	3	3	2	2	4	3	3	3	4	3	3	3	3	2	2	2	3	4	4	3	4	2	2	3	3
215	2	4	3	3	2	2	3	2	3	4	3	4	4	4	4	4	4	4	4	3	2	3	2	4	4	5	5	4	4	4	4	4	4	4	3	2	3	1	2	2	2	4	2	2	2
216	2	2	4	1	3	2	2	2	3	4	4	4	4	2	2	2	2	1	2	3	3	3	2	1	4	3	3	3	4	3	3	3	3	2	2	2	3	2	4	3	4	3	2	2	3
217	1	4	2	4	5	1	1	1	1	4	3	3	4	2	3	3	4	4	3	4	4	4	4	4	4	4	4	4	4	3	4	3	3	3	3	3	3	4	3	3	3	4	3	3	3
218	2	2	2	5	2	2	2	2	2	4	4	1	1	1	2	2	4	4	3	3	3	3	3	3	4	4	3	3	4	3	3	3	3	2	2	3	4	4	4	4	2	2	3	2	3
219	1	3	3	3	4	2	3	3	2	5	5	5	4	3	3	3	3	3	3	3	3	3	2	2	4	3	4	3	3	4	3	4	2	3	2	2	4	4	3	3	3	2	2	2	2
220	2	3	3	2	2	3	2	2	4	5	5	5	5	5	4	4	4	3	3	3	3	2	3	2	4	3	3	3	2	2	3	2	1	1	2	4	4	4	3	3	3	1	2	2	2
221	2	4	2	3	2	1	2	1	1	4	3	3	4	4	4	4	4	4	4	4	3	4	3	3	3	3	3	2	3	3	2	3	1	2	1	1	2	3	3	3	3	1	1	1	3
222	2	4	2	5	2	4	4	3	3	3	3	4	4	4	2	3	2	3	3	2	2	3	3	4	4	3	3	3	4	3	3	4	3	3	3	3	3	3	2	3	3	3	2	3	2
223	2	2	3	5	1	1	2	2	1	3	3	3	3	4	2	3	3	2	3	2	3	2	3	2	3	2	3	2	4	3	3	4	3	3	3	2	3	4	3	2	2	3	2	1	4
224	2	2	3	1	1	2	2	3	1	3	4	4	4	2	2	2	3	3	2	2	3	3	3	2	3	3	2	3	4	3	3	4	3	2	2	3	3	4	3	3	3	1	1	1	1
225	1	2	3	1	1	1	3	1	2	4	3	4	4	3	3	3	4	2	2	3	4	3	4	4	3	3	3	4	5	4	4	4	3	2	3	3	4	3	4	4	4	2	2	2	2
226	2	3	3	2	1	2	2	2	3	4	5	5	5	5	2	2	2	2	3	3	2	3	3	4	5	4	5	4	4	3	3	4	4	3	3	4	4	4	4	4	4	2	1	1	1
227	1	3	2	5	3	3	2	2	1	4	4	4	5	4	3	3	4	4	4	4	4	4	3	3	4	4	4	4	4	4	4	4	4	3	3	3	3	4	4	3	4	4	2	2	2
228	2	2	3	1	1	2	3	2	1	4	3	3	4	3	2	4	2	3	3	3	3	3	2	3	4	3	4	4	4	3	4	4	3	3	2	3	4	4	3	4	3	4	3	3	3
229	1	2	3	5	3	2	2	1	2	3	4	4	4	4	3	3	3	3	3	4	4	4	4	4	4	4	3	3	4	3	4	4	4	3	4	4	4	4	4	3	4	4	2	2	2
230	1	2	3	1	2	2	2	2	2	2	3	3	3	3	2	2	2	2	2	2	3	3	2	3	3	3	2	2	3	2	3	2	1	1	1	1	3	1	2	3	2	3	3	3	3
231	1	2	3	1	1	1	1	1	1	4	3	4	4	4	2	2	3	2	2	3	2	3	3	4	3	4	4	4	4	3	3	4	2	3	3	1	3	3	4	3	2	1	1	1	1
232	2	1	1	1	2	2	2	3	3	4	2	5	5	1	1	1	3	1	2	3	3	3	3	3	3	4	4	3	3	2	3	2	2	3	2	2	3	2	2	3	2	4	4	3	2
233	2	2	3	1	1	1	1	1	1	3	3	4	3	5	3	3	3	4	3	4	3	4	3	4	3	3	3	3	5	5	4	4	3	3	2	3	3	3	3	4	4	3	2	1	1
234	2	3	3	3	5	1	2	4	3	3	1	1	1	1	2	3	4	3	2	3	2	2	3	2	5	4	4	4	3	3	3	2	2	2	2	2	3	4	4	4	3	1	1	1	1
235	2	3	3	3	3	2	2	1	2	4	4	4	4	3	4	4	3	3	4	4	3	3	3	3	3	4	3	3	4	3	2	3	2	3	3	3	4	3	3	3	4	3	3	3	1
236	2	4	3	3	4	2	3	2	2	5	5	5	5	5	4	5	3	3	4	5	5	5	5	4	5	5	5	4	4	4	4	4	5	4	5	5	3	5	4	4	4	2	2	2	2
237	1	3	3	3	3	1	1	3	1	4	4	4	4	4	3	3	3	2	3	3	3	3	3	3	4	4	3	3	3	3	3	3	3	3	3	2	3	2	2	3	2	2	2	2	2
238	1	3	3	3	3	3	2	1	2	2	4	4	4	4	2	2	2	2	2	3	3	4	3	2	4	4	4	3	4	3	3	4	3	3	3	4	4	4	4	3	3	3	4	2	2
239	1	4	4	5	3	3	2	2	2	4	4	4	4	4	4	4	3	4	3	3	3	4	4	4	5	5	4	5	4	3	3	3	3	2	3	2	2	4	2	2	2	4	2	2	2
240	1	3	3	3	3	1	2	3	3	4	4	4	5	5	4	2	3	3	3	3	4	4	4	4	4	4	3	3	5	4	3	4	4	3	4	4	4	4	4	4	4	4	4	4	4
241	2	4	2	5	2	2	2	2	1	3	3	4	4	2	2	2	2	3	2	3	2	3	3	2	4	4	3	4	3	2	2	2	2	2	2	3	4	4	3	2	3	1	2	5	3
242	1	3	1	5	3	2	2	2	1	4	4	4	4	4	3	3	3	3	3	3	3	3	3	2	3	4	4	3	4	3	3	4	3	2	3	3	4	4	3	4	3	2	2	2	2
243	2	3	4	3	4	2	2	3	2	4	4	4	4	4	2	3	4	4	4	4	4	4	4	4	4	4	3	4	4	4	3	4	3	3	4	2	2	4	2	3	2	2	2	2	3
244	2	2	3	5	2	1	1	3	3	5	5	5	5	4	2	3	4	3	4	4	3	4	4	4	4	4	4	4	4	4	4	3	3	2	3	4	4	4	4	3	3	2	1	3	1
245	1	3	3	5	4	1	1	1	1	3	3	3	4	4	4	3	3	3	4	4	4	4	3	3	3	3	3	3	4	4	4	4	3	2	3	2	3	4	3	3	3	3	3	2	2
246	1	3	3	3	4	3	3	3	2	2	2	4	4	4	2	3	3	3	2	2	3	3	2	1	3	2	2	3	3	2	3	3	2	2	3	2	2	3	3	2	2	2	2	2	3
247	2	2	3	2	2	1	2	2	1	4	4	4	4	4	3	3	3	3	3	3	3	3	3	4	4	4	3	3	4	3	3	3	4	3	3	3	4	4	4	4	4	4	3	2	2
248	1	3	2	4	4	2	1	3	4	5	5	5	5	5	2	2	2	2	2	4	4	4	3	2	4	3	4	4	4	4	4	4	4	3	4	5	5	5	5	5	5	2	2	2	2
249	2	5	1	5	4	3	3	2	3	2	5	5	2	4	3	4	4	4	4	3	4	4	3	4	2	1	1	1	5	5	4	5	4	3	3	4	2	2	3	2	2	2	2	1	4
250	1	4	2	3	3	1	2	2	2	2	4	4	4	4	2	2	2	2	2	2	3	2	3	2	4	4	4	3	3	2	2	3	2	2	2	4	3	4	3	3	4	2	2	2	2
251	2	4	3	5	2	3	2	2	1	4	4	4	4	2	2	2	4	4	2	2	3	2	2	2	4	4	4	3	4	3	3	4	4	4	3	2	3	4	3	4	4	2	2	2	2
252	2	4	3	2	4	2	2	3	3	5	5	5	4	4	3	3	2	3	2	2	3	2	2	3	4	4	4	4	4	4	3	4	4	3	4	4	4	4	3	3	4	4	2	2	2
253	1	3	3	5	5	3	2	3	2	3	4	4	5	5	3	3	3	3	3	3	4	3	3	2	4	3	3	3	4	4	4	4	4	3	3	5	3	5	3	2	2	2	2	2	2
254	1	3	2	3	3	4	2	3	5	4	4	4	5	5	4	3	3	3	3	3	3	2	2	2	4	3	4	3	3	4	4	4	4	3	4	4	4	4	4	3	3	2	2	4	2
255	1	3	2	5	4	1	2	1	1	3	4	2	4	4	4	3	4	4	3	3	4	3	3	3	4	4	4	3	4	4	4	4	3	2	3	3	4	4	3	3	4	3	2	2	2
256	2	3	2	3	3	2	3	2	2	5	5	5	4	2	3	2	2	2	2	2	3	2	3	2	4	4	4	3	4	4	3	4	3	2	3	3	2	4	3	2	2	3	2	2	2
257	2	2	3	3	3	2	3	2	1	3	4	4	4	3	2	2	2	2	2	2	3	3	3	2	3	3	2	3	4	4	4	4	2	2	3	3	3	4	3	3	2	1	1	1	1
258	2	2	3	1	1	2	2	3	2	4	2	2	3	2	2	2	3	2	3	2	3	2	2	2	4	3	4	3	4	3	3	3	3	2	3	2	3	4	3	2	2	2	2	2	2
259	1	2	3	1	1	1	2	2	1	2	4	4	3	3	4	4	2	3	2	2	2	3	2	2	4	4	4	3	3	2	2	2	1	1	1	1	4	4	4	4	4	1	1	3	1
260	1	2	2	5	3	1	1	1	1	4	3	4	4	4	3	4	4	3	4	3	3	4	3	4	3	4	3	4	5	4	4	3	4	3	3	3	4	4	4	3	4	1	1	1	1
261	1	2	2	5	2	2	2	2	3	3	3	4	4	4	3	3	2	3	3	3	3	3	3	4	4	4	4	3	4	4	4	4	3	2	2	3	4	4	4	3	4	4	4	2	2
262	1	2	3	1	1	2	3	3	1	2	2	2	4	5	2	3	2	2	3	2	2	2	2	3	4	3	4	4	4	3	3	2	1	1	2	3	2	3	3	3	3	1	1	1	1
263	1	2	2	4	4	4	3	2	5	1	1	1	3	3	3	3	2	2	2	2	1	1	1	3	4	4	3	3	3	3	2	2	1	1	2	2	2	3	1	1	1	1	1	1	1
264	1	3	3	2	3	3	3	2	3	4	5	4	4	3	3	4	3	3	4	4	3	4	3	4	4	4	3	4	4	4	4	4	4	3	4	4	4	4	3	4	4	2	4	2	2
265	2	3	3	3	2	1	2	3	2	1	3	4	4	3	2	2	2	3	2	2	2	2	2	3	4	4	3	3	3	3	4	4	2	2	3	3	2	4	2	2	2	3	2	2	2
266	2	3	4	2	3	2	2	2	1	3	4	4	4	4	1	2	1	2	1	2	3	2	2	2	4	4	3	4	4	3	2	3	4	3	3	2	2	3	1	2	1	2	4	2	1
267	1	1	1	1	1	1	2	1	3	4	5	5	5	5	4	5	4	4	4	4	3	4	4	4	4	4	4	5	4	4	4	4	4	4	3	2	4	3	4	4	4	1	1	1	1
268	1	2	2	3	2	2	1	1	3	4	2	4	4	5	3	4	4	3	4	2	2	3	2	2	4	4	4	4	4	4	4	3	3	3	2	4	3	3	2	2	2	3	3	3	3
269	1	2	2	5	2	2	2	3	4	4	4	4	4	3	4	4	4	4	4	4	3	3	3	3	3	3	3	3	4	4	3	4	3	3	3	4	3	4	4	4	4	3	3	3	3
270	2	2	2	5	3	3	2	3	2	3	3	4	4	2	3	3	3	3	4	3	3	3	3	3	3	3	3	3	3	4	3	3	3	2	3	3	1	3	2	1	2	2	2	3	2
271	1	2	3	1	1	1	1	2	1	2	3	4	4	4	2	2	2	2	2	2	2	3	3	2	4	3	4	3	4	3	2	4	3	2	3	2	4	3	3	4	3	1	1	1	1
272	2	4	3	2	4	3	2	2	4	3	4	5	5	5	3	3	3	3	3	3	3	3	4	3	4	4	4	4	4	4	4	4	4	3	4	4	4	4	3	3	3	4	3	3	3
273	2	2	3	1	1	1	2	2	2	4	4	4	4	4	4	4	4	4	4	4	4	4	3	4	4	4	4	4	4	4	3	4	3	3	3	3	3	3	4	4	4	3	3	3	3
274	1	2	3	2	2	1	1	2	2	4	4	4	4	4	3	3	3	3	3	3	3	3	2	3	3	3	2	3	4	4	3	4	2	2	2	2	3	2	3	4	3	4	4	4	4
275	2	3	2	5	4	4	3	2	3	3	3	4	4	4	3	3	4	4	3	2	4	4	2	3	4	4	4	4	4	4	4	4	3	3	4	4	2	3	2	2	2	4	2	3	2
276	2	2	3	1	1	1	2	2	1	4	4	5	5	4	4	3	2	2	3	3	4	4	3	2	3	4	3	4	4	3	4	4	3	4	3	3	3	4	3	4	3	1	3	1	1
277	1	4	3	3	3	2	2	3	2	4	4	4	4	4	2	3	2	3	3	2	4	3	2	2	4	4	4	5	4	3	3	4	4	3	3	3	3	4	3	4	2	4	4	2	2
278	2	3	3	2	2	4	2	1	1	4	4	4	4	4	3	3	4	3	3	2	3	3	2	4	4	4	4	3	4	4	4	3	2	3	3	3	3	5	3	2	2	4	4	2	3
279	1	1	1	1	1	2	3	3	2	3	3	3	4	5	3	4	3	4	3	4	3	4	4	3	3	3	2	3	5	5	5	3	3	2	3	3	3	3	2	3	2	3	1	3	3
280	2	2	3	1	1	2	3	4	2	2	2	4	5	4	1	2	2	2	2	3	3	2	2	4	3	2	3	3	4	4	3	3	3	2	3	4	3	4	2	3	3	2	1	2	4
281	1	3	3	5	3	1	1	1	1	3	3	3	2	2	2	2	3	2	3	2	2	3	4	2	3	2	3	2	3	3	4	4	3	2	2	1	3	3	3	3	3	2	2	2	2
282	2	3	4	2	3	1	1	3	3	3	4	4	4	3	3	2	2	2	2	2	3	2	2	2	4	4	4	4	4	3	3	3	3	2	2	4	2	2	3	2	2	2	4	2	4
283	1	2	3	1	1	3	3	3	3	2	3	3	4	4	2	3	2	2	2	2	3	4	2	2	2	3	2	3	4	3	3	3	2	2	3	3	3	3	3	3	2	1	1	1	1
284	1	2	3	1	1	1	1	2	1	2	3	3	4	2	3	3	3	2	3	2	3	3	2	2	3	2	2	3	3	3	2	3	2	2	2	2	3	2	3	4	2	2	2	2	2
285	2	4	1	5	2	4	3	1	2	5	5	5	5	3	3	3	3	3	3	3	3	3	3	4	4	4	4	4	4	4	4	4	3	3	4	3	3	4	4	3	3	4	3	3	3
286	1	4	1	5	2	3	1	1	2	5	5	5	4	4	4	4	3	3	4	3	4	3	3	3	4	3	4	3	4	3	4	4	3	3	3	3	3	4	3	4	4	2	2	3	2
287	2	3	4	2	3	2	3	2	2	4	4	4	4	4	2	3	3	2	2	1	2	2	2	3	3	2	2	3	4	4	4	4	4	3	3	3	3	4	4	2	2	2	2	2	2
288	2	3	4	2	2	1	1	2	2	2	5	5	5	5	3	2	2	3	3	2	2	2	2	2	3	2	3	3	4	4	4	4	4	3	4	4	3	4	3	4	4	4	4	2	2
289	1	2	2	5	2	2	2	2	3	4	3	4	4	3	3	3	4	4	3	4	3	4	3	4	4	3	3	3	4	4	3	4	3	3	4	3	4	4	3	3	4	3	2	2	2
290	2	4	1	5	2	3	1	2	2	5	5	5	5	3	3	3	3	3	3	3	3	3	3	3	4	4	4	4	4	4	4	4	3	3	4	3	3	4	4	3	3	4	3	3	3
291	1	4	1	5	2	1	1	2	2	5	5	5	4	4	4	4	3	3	4	3	4	3	3	3	4	3	4	3	4	3	4	4	3	3	3	3	3	4	3	4	4	2	2	3	2
292	2	2	2	1	1	2	1	1	1	4	3	3	3	3	3	3	3	3	3	3	3	3	3	3	3	3	3	3	3	3	3	3	3	3	3	3	3	3	3	3	3	3	3	3	3
293	2	2	3	1	1	4	2	1	1	5	5	5	3	5	3	2	2	2	2	3	3	4	3	2	2	2	1	1	3	3	3	3	2	1	2	3	2	2	2	2	1	2	2	1	1
294	1	2	3	1	1	2	2	3	3	3	2	3	4	5	3	3	4	4	2	3	4	3	3	4	3	2	3	3	3	3	3	3	2	3	3	2	3	3	3	2	2	3	5	4	4
295	1	3	2	5	3	3	3	1	1	4	4	4	4	4	4	4	3	3	3	3	3	3	4	3	4	3	3	3	4	4	4	4	4	4	4	3	3	3	4	3	4	3	3	3	3
296	1	2	3	1	1	2	3	1	1	2	2	2	2	2	2	2	2	2	2	2	2	2	2	2	3	2	3	3	3	3	3	2	3	3	2	1	3	3	3	3	3	3	3	3	3
297	1	2	3	1	1	2	1	2	2	2	2	3	3	2	3	1	4	3	2	3	2	3	2	2	2	3	2	3	3	4	3	3	2	3	2	4	3	3	3	2	2	3	2	2	2
298	2	2	3	1	1	3	2	2	2	3	3	5	5	1	2	1	2	1	1	2	2	2	3	3	3	3	3	3	4	3	3	3	3	2	3	2	3	4	2	2	2	3	1	2	1
299	2	2	3	1	1	2	2	1	1	1	3	4	5	4	2	1	1	1	1	3	4	3	2	4	3	2	2	3	3	3	2	4	1	1	2	3	1	4	1	1	1	3	1	1	1
300	2	2	3	1	1	2	1	2	2	4	4	4	5	5	4	4	4	3	4	3	2	3	3	3	5	4	4	4	4	4	4	4	3	2	2	3	3	4	3	3	4	3	2	2	2
301	2	1	2	1	1	1	1	4	1	3	4	4	4	3	3	3	4	3	2	3	2	3	2	4	4	3	3	4	4	4	4	4	4	3	3	2	3	4	3	3	3	2	2	3	3
302	2	3	2	4	3	1	1	2	2	4	4	4	4	4	4	3	3	4	3	4	3	3	2	2	4	4	3	3	4	4	4	4	3	2	2	3	4	4	3	3	3	2	2	2	2
303	1	3	4	3	3	3	3	2	2	4	4	4	4	4	4	4	4	3	4	4	4	4	3	2	4	4	3	4	4	4	4	4	2	2	3	4	4	4	4	4	4	4	4	2	4
304	2	2	2	4	4	2	2	2	2	4	4	4	4	4	4	3	4	2	4	4	3	3	4	4	4	4	3	4	4	3	4	4	3	2	2	3	4	3	4	4	3	4	3	3	3
305	2	2	2	3	5	4	3	2	5	4	4	4	4	4	3	4	3	3	3	4	4	3	3	4	4	4	3	3	5	4	4	5	4	3	3	5	4	4	5	5	5	2	2	3	2
306	1	2	2	5	2	3	2	2	5	4	2	4	4	4	4	2	4	4	4	3	3	3	3	4	4	4	3	4	4	4	4	4	3	3	4	5	2	4	4	2	4	4	4	4	4
307	2	2	3	1	2	3	3	4	2	2	4	4	4	4	2	3	3	4	3	3	4	3	3	2	2	2	2	3	4	4	4	4	4	4	4	4	2	2	2	4	2	4	2	2	2
308	2	2	3	1	1	1	2	2	1	3	3	4	3	4	4	3	2	3	3	3	3	2	2	3	4	3	3	4	4	3	3	3	3	2	2	2	3	2	2	3	3	3	2	1	1
309	2	3	2	3	4	2	2	2	2	4	3	4	4	4	4	4	4	4	4	3	4	4	2	3	3	4	4	4	3	2	2	3	2	2	3	3	3	4	4	3	4	4	2	2	2
310	1	2	3	4	3	3	2	1	3	3	2	4	4	4	3	3	3	3	3	4	4	4	4	3	4	4	3	4	4	4	4	4	3	3	4	4	4	4	4	2	4	2	2	2	2
311	1	2	3	3	3	2	2	3	2	4	4	4	3	4	3	3	4	3	2	3	4	3	3	3	4	3	3	3	4	4	3	4	4	3	4	4	2	4	2	2	2	2	2	2	2
312	1	2	2	1	1	2	2	3	1	4	3	4	4	4	3	3	3	3	3	4	4	4	4	4	4	4	4	3	4	4	4	4	4	3	4	3	4	4	4	4	4	2	2	2	2
313	1	2	3	1	1	1	1	1	1	2	2	2	1	1	2	2	2	2	2	3	4	3	2	2	2	1	2	2	3	3	2	3	2	2	2	1	3	2	2	2	2	1	1	1	1
314	1	4	2	4	4	1	2	2	2	4	4	4	4	3	3	3	2	2	4	4	3	3	2	2	4	4	3	4	4	3	3	4	2	2	3	3	3	4	2	2	2	2	2	2	2
315	1	2	3	1	1	2	2	2	2	4	4	4	4	4	4	3	3	4	2	4	3	2	1	3	4	4	3	4	3	3	3	4	3	2	3	4	3	4	2	2	2	2	2	2	3
316	2	4	1	5	4	2	4	1	4	2	1	2	3	3	1	2	2	2	1	3	3	4	3	2	3	3	2	2	3	3	3	2	2	2	3	4	3	3	4	3	3	1	1	3	3
317	1	2	2	1	1	2	3	1	2	2	4	4	4	2	2	3	2	2	2	3	2	2	3	2	4	3	3	4	3	3	3	3	3	2	3	3	2	3	2	4	3	2	2	3	2
318	1	3	2	2	3	2	3	1	2	4	5	5	5	4	2	2	2	2	1	2	2	2	3	3	4	4	3	4	4	4	4	3	2	2	3	3	4	4	3	3	2	1	2	2	2
319	2	3	3	2	2	2	3	1	2	4	2	3	2	4	4	3	2	4	3	4	3	4	3	3	3	2	3	3	4	3	4	3	3	2	3	3	4	2	3	3	3	2	2	3	3
320	1	2	2	1	1	2	3	2	3	2	4	2	4	3	3	3	4	4	3	3	2	3	4	2	4	3	3	4	2	2	3	3	2	3	3	3	2	2	2	4	4	2	4	2	2
321	1	2	1	1	1	1	2	1	3	4	3	4	2	4	3	4	2	4	4	3	4	3	4	4	3	3	3	2	4	4	3	4	3	2	3	4	4	3	4	3	4	3	3	2	2
322	2	2	3	1	1	2	1	1	1	5	5	5	4	3	3	3	3	2	2	3	2	3	2	3	2	3	3	3	4	3	3	3	3	2	2	2	3	3	3	3	3	2	2	1	1
323	2	1	1	1	1	1	1	3	3	4	4	3	3	4	3	3	4	3	3	3	2	3	2	3	3	3	3	2	3	4	4	3	3	4	3	3	3	4	3	3	5	5	4	3	2
324	2	2	3	3	2	1	1	3	1	4	3	3	4	3	3	3	3	4	3	2	3	3	3	3	2	3	3	3	4	3	3	4	4	4	3	2	3	3	3	2	3	4	3	3	4
325	2	2	3	3	2	3	2	2	2	3	4	4	4	4	2	2	2	3	2	2	3	2	2	2	3	2	2	3	4	4	4	4	3	2	3	3	3	4	3	4	3	2	2	2	2
326	2	2	2	2	2	1	1	2	1	4	4	5	4	5	2	2	2	2	2	4	4	4	3	3	4	4	3	3	4	3	4	4	3	3	2	3	4	4	4	3	4	4	2	2	4
327	1	2	3	1	1	2	2	3	3	3	4	4	4	4	4	2	2	3	2	2	3	2	3	4	3	4	3	3	4	3	4	3	2	2	3	4	4	3	4	3	3	4	4	3	3
328	2	2	3	1	1	3	3	3	2	3	3	4	3	3	3	4	2	5	3	3	2	3	2	3	4	5	4	4	5	4	3	3	2	2	3	3	2	2	2	1	2	1	1	2	3
329	2	2	3	4	5	1	1	1	1	2	3	2	2	3	2	3	3	2	1	2	3	2	3	2	3	3	2	3	3	2	2	3	3	3	2	2	3	4	3	2	3	1	1	1	1
330	2	2	2	1	1	1	1	2	1	4	5	5	5	4	3	3	4	2	2	3	3	4	3	4	4	4	4	3	5	5	5	4	3	2	3	2	4	4	3	4	4	3	3	3	3
331	2	2	3	1	1	1	2	1	2	3	4	4	3	3	4	3	4	3	3	4	4	3	4	3	4	3	4	4	4	3	3	4	3	3	4	4	3	4	4	3	3	2	2	3	2
332	2	3	1	5	5	1	1	1	2	4	2	3	4	4	2	2	2	2	3	2	2	3	2	4	5	5	4	4	3	4	4	4	4	3	3	4	4	3	2	2	4	4	4	5	2
333	1	4	4	4	5	1	1	1	1	3	2	4	3	3	3	2	3	4	4	4	4	4	3	4	4	3	4	3	3	2	1	2	2	2	3	4	2	2	2	3	4	2	4	2	2
334	1	3	3	3	4	2	2	2	1	5	5	5	3	5	4	3	4	3	3	4	3	3	3	2	3	4	3	3	3	3	2	3	2	2	3	3	3	4	2	2	2	2	2	4	2
335	1	4	4	4	5	1	1	1	1	3	2	4	3	4	3	2	3	4	4	3	4	4	3	4	2	3	2	2	3	2	2	3	3	2	2	3	3	2	2	2	3	4	2	2	2
336	2	2	2	2	2	1	1	2	1	4	4	5	4	5	2	2	2	2	2	4	4	4	3	3	4	4	3	3	4	3	4	4	3	4	3	3	4	4	4	3	4	4	2	2	4
337	2	3	3	3	3	2	3	2	2	4	4	4	4	2	2	4	4	4	4	4	4	4	4	2	4	3	3	3	3	2	2	1	2	2	3	2	4	4	4	4	4	2	2	2	2
338	2	2	3	2	2	1	1	1	1	4	4	4	3	2	2	2	2	2	2	3	4	3	2	3	3	2	3	3	4	4	3	3	3	2	2	2	3	2	3	3	3	2	2	2	2
339	2	2	3	1	1	1	2	2	1	3	4	4	3	3	2	2	3	3	3	3	3	2	3	2	3	3	3	3	4	3	3	3	3	3	2	3	3	2	3	3	3	2	2	2	2
340	2	2	2	1	1	2	4	2	2	3	4	4	4	4	3	3	3	4	3	3	3	3	3	3	3	3	4	4	4	4	4	4	3	2	3	4	3	4	4	3	2	2	2	2	2
341	2	2	3	1	1	2	2	1	2	3	3	3	4	3	3	3	3	3	3	4	3	3	4	3	4	4	3	3	4	4	3	3	3	2	3	4	3	4	4	3	3	3	3	2	3
342	1	1	3	1	1	2	2	2	2	4	4	4	4	4	3	3	4	4	4	4	3	4	3	4	4	3	4	4	4	4	4	4	4	3	3	2	5	4	4	4	4	4	3	4	4
343	2	2	2	2	1	2	2	2	2	4	3	4	4	3	3	4	3	4	4	4	3	3	4	3	4	3	3	3	4	3	3	4	3	3	3	3	3	3	3	4	4	2	2	2	2
344	2	3	3	3	3	1	1	1	1	2	4	4	4	3	1	2	2	2	1	2	2	2	1	2	3	2	3	3	4	3	3	3	3	2	3	2	3	4	3	3	3	2	2	1	2
345	2	2	3	3	2	1	1	3	1	3	2	5	3	2	2	2	2	2	2	2	2	3	2	1	1	2	1	1	4	4	3	4	3	2	2	1	2	3	2	1	1	3	2	1	1
346	2	3	2	5	3	2	2	1	1	4	4	4	4	5	2	2	4	2	4	3	3	2	2	4	4	4	4	3	3	3	3	3	2	2	2	3	4	4	2	4	2	3	2	1	1
347	2	3	2	3	2	1	1	4	1	3	2	2	2	3	2	2	2	2	2	3	3	4	3	3	3	2	3	3	4	4	3	4	3	3	2	2	3	4	4	4	4	2	2	2	2
348	2	2	3	1	1	2	2	4	1	4	4	4	4	3	2	3	2	2	2	3	4	4	4	2	4	3	3	4	3	4	3	3	3	4	3	2	4	3	3	4	3	2	2	2	2
349	1	2	2	5	1	1	1	3	1	3	4	4	4	4	2	3	2	3	2	3	4	3	3	4	3	3	3	2	3	3	3	2	3	2	3	3	3	3	3	3	3	4	4	4	4
350	1	2	3	3	3	2	2	2	2	4	5	5	5	4	2	3	2	2	2	3	3	4	3	2	4	4	4	4	5	4	4	4	3	3	2	3	4	3	3	3	3	2	2	2	3
351	1	4	4	4	4	2	2	1	1	3	4	4	3	4	2	2	2	2	2	2	2	2	3	3	3	2	2	3	3	2	2	3	2	2	2	2	2	3	2	3	2	2	2	1	1
352	2	2	3	3	2	3	2	3	2	3	3	4	3	3	2	3	3	2	2	3	3	2	2	2	2	3	3	3	4	3	2	4	3	2	3	1	3	4	3	2	2	1	3	3	3
353	1	2	1	5	2	4	2	2	3	4	2	3	3	3	4	4	4	3	4	4	3	4	2	2	3	3	3	3	3	4	3	3	3	4	4	4	3	4	2	3	3	2	3	3	4
354	1	2	2	1	1	1	1	3	1	3	3	3	4	4	3	2	2	2	2	3	3	3	3	3	3	3	2	3	3	2	3	3	3	3	2	4	3	2	4	3	4	2	2	2	2
355	2	2	3	2	2	2	2	2	2	3	4	4	4	4	2	2	2	2	3	3	2	3	4	3	3	2	3	3	4	3	3	4	3	2	3	3	4	4	4	4	4	2	2	2	2
356	2	2	3	1	1	2	2	2	2	4	4	4	4	4	2	3	2	2	2	3	3	3	4	3	3	3	2	2	4	3	3	3	3	2	3	3	2	3	2	2	2	3	2	2	2
357	1	4	3	2	3	2	3	3	1	2	4	4	3	4	2	2	2	2	2	2	3	2	2	2	3	2	2	3	4	3	3	3	2	2	2	3	2	3	2	2	2	2	2	2	2
358	2	2	2	1	1	2	2	1	2	4	4	4	4	4	3	3	3	4	3	3	3	4	4	4	4	4	4	4	4	4	4	4	4	3	3	2	2	4	3	3	2	2	2	4	2
359	2	2	1	5	1	2	2	2	2	4	4	4	4	3	2	2	2	2	2	2	2	3	2	2	3	2	2	2	3	3	3	4	3	3	3	3	3	3	3	3	3	2	2	2	2
360	1	3	3	3	4	2	2	2	2	4	4	4	4	3	3	3	4	4	4	4	3	3	4	1	3	4	4	3	3	3	3	3	1	1	2	2	2	4	2	2	2	2	1	1	1
361	2	3	1	5	2	1	2	2	2	3	3	4	5	3	3	2	3	3	5	4	4	3	5	3	4	3	4	4	4	3	4	4	3	2	3	3	3	3	3	4	4	1	2	3	1
362	1	4	3	3	4	2	3	2	3	4	4	4	4	4	3	4	4	4	4	4	4	3	3	2	4	4	3	4	4	4	4	4	4	3	3	3	3	3	3	4	3	3	2	2	3
363	1	2	3	1	1	3	2	2	2	3	4	4	4	4	2	2	2	2	2	3	3	3	3	2	3	4	3	3	3	3	3	2	3	2	3	2	3	3	3	4	3	4	4	2	2
364	1	2	3	1	1	1	3	3	3	3	4	4	4	4	2	2	3	3	2	4	3	4	4	3	4	4	3	3	4	3	4	4	2	2	2	3	3	4	3	2	3	4	3	2	3
365	1	2	3	1	1	2	2	2	3	3	3	4	4	4	4	3	2	3	4	5	4	4	4	4	5	5	4	3	4	4	3	4	3	2	3	4	5	5	5	5	5	1	2	1	1
366	2	2	2	2	1	2	2	2	2	4	3	4	4	3	3	4	3	4	4	4	3	3	4	3	4	3	3	3	4	3	3	4	3	3	3	3	3	3	3	4	4	2	2	2	2
367	2	3	3	3	3	1	1	1	1	2	4	4	4	3	1	2	2	2	1	2	2	2	1	2	3	2	3	3	4	3	3	3	3	2	3	2	3	4	3	3	3	2	2	1	2
368	2	2	3	3	2	1	1	3	1	3	2	5	3	2	2	2	2	2	2	2	2	3	2	1	1	2	1	1	4	4	3	4	3	2	2	1	2	3	2	1	1	3	2	1	1
369	2	3	2	5	3	2	2	1	1	4	4	4	4	5	2	2	4	2	4	3	3	2	2	4	4	4	4	3	3	3	3	3	2	2	2	3	4	4	3	4	3	3	2	1	1
370	2	3	2	3	2	1	1	4	1	2	2	2	2	2	2	2	2	2	2	3	3	4	3	3	3	2	3	3	4	4	3	4	3	3	2	2	3	4	4	4	4	2	2	2	2
371	2	2	3	1	1	2	2	4	1	4	4	4	4	3	2	3	2	2	2	4	4	4	4	2	4	3	3	4	3	4	3	3	3	4	2	2	4	3	3	4	3	2	2	2	2
372	1	2	2	5	1	1	1	3	1	3	4	4	4	4	1	3	2	3	2	3	4	3	3	4	3	3	3	2	3	3	3	2	3	2	3	3	3	3	3	3	3	4	4	4	4
373	1	2	3	3	3	2	2	2	2	4	5	5	5	3	2	3	2	2	2	3	3	4	3	2	4	4	4	4	5	4	4	4	3	3	2	3	4	3	3	3	3	2	2	2	3
374	1	4	4	4	4	2	2	1	1	3	4	4	3	4	2	2	2	2	2	2	2	2	3	3	3	2	2	3	3	2	2	3	2	1	2	2	2	3	2	3	2	2	2	1	1
375	2	2	3	3	2	3	2	3	2	3	3	4	3	3	2	3	3	2	2	3	3	2	2	2	2	3	3	3	4	3	2	4	3	2	3	1	3	4	3	2	2	1	3	3	3
376	1	2	1	5	2	4	2	2	3	4	2	3	3	2	4	4	4	3	4	4	3	4	3	2	3	3	3	3	3	4	3	3	3	4	4	4	3	4	2	3	3	2	3	3	4
377	1	2	2	1	1	1	1	3	1	3	3	3	4	4	3	2	2	2	2	3	3	3	3	3	3	3	2	3	3	2	3	3	2	3	2	3	3	2	4	3	4	2	2	2	2
378	2	2	3	2	2	2	2	2	2	3	4	4	4	4	2	2	2	2	3	3	3	3	4	3	4	3	4	3	4	3	3	4	3	2	3	3	4	4	4	4	4	2	2	2	2
379	2	2	3	1	1	2	2	2	2	4	4	4	4	4	2	3	2	2	2	3	3	3	4	3	3	3	2	2	4	3	3	3	3	2	3	3	2	3	2	2	2	3	2	2	2
380	1	4	3	2	3	2	3	3	1	2	4	4	3	4	2	2	2	2	2	2	3	2	2	2	3	2	2	3	4	3	3	3	2	2	2	3	2	3	2	2	2	2	2	2	2
381	2	2	1	5	1	2	2	2	2	4	4	4	4	3	2	2	2	2	2	2	2	3	2	2	3	2	2	2	3	3	3	4	3	3	3	3	3	3	3	3	3	2	2	2	2
382	2	2	1	1	1	2	2	2	2	2	4	4	4	4	3	1	2	2	3	4	3	3	4	2	4	4	3	3	4	3	3	4	2	2	3	3	3	3	2	3	3	2	2	2	2
383	2	2	2	1	1	4	3	3	2	3	3	4	4	4	3	3	3	4	4	2	3	2	2	3	3	2	3	2	3	2	3	3	2	2	1	2	2	4	3	1	1	2	2	4	2
384	2	2	2	1	1	1	1	2	1	3	3	3	3	3	3	3	3	3	3	3	3	3	3	3	3	3	3	3	3	3	2	3	3	3	2	3	3	2	3	3	3	3	3	3	3
385	2	2	2	1	1	2	2	2	2	4	3	3	4	4	4	4	4	4	4	4	4	3	3	3	4	4	4	3	4	4	4	4	3	3	3	4	4	4	3	3	3	3	2	2	2
386	1	2	3	3	3	2	2	2	2	4	5	5	5	3	2	3	2	2	2	3	3	4	3	2	4	4	4	4	4	3	3	3	4	3	3	2	3	4	3	3	3	2	2	2	3
387	2	3	3	5	3	2	2	2	2	3	4	4	4	4	2	3	2	3	2	2	3	2	3	4	3	2	2	3	3	3	3	4	2	2	2	2	2	3	3	3	3	2	2	2	2
388	2	3	3	5	2	2	2	2	3	4	4	4	4	4	4	3	4	3	3	4	4	4	3	4	4	4	4	3	4	4	3	4	4	4	4	4	3	4	3	3	4	2	2	2	2
389	1	2	3	2	3	4	3	2	2	3	4	4	4	4	3	3	3	3	3	3	4	4	3	4	4	4	4	4	4	4	4	4	4	4	4	4	3	4	4	3	4	3	2	4	4
390	1	3	3	2	4	3	2	2	2	4	4	4	4	4	4	3	3	3	3	2	2	3	2	3	3	4	4	4	4	4	3	3	3	3	3	3	4	3	4	4	3	2	2	2	2
391	1	2	2	1	1	1	1	3	1	3	4	4	4	4	1	1	2	2	1	3	4	3	3	4	3	3	3	2	3	3	3	2	3	2	2	3	3	3	3	3	3	4	4	4	4
392	1	2	2	1	1	4	2	1	2	3	4	4	4	4	3	3	3	3	2	3	3	4	4	3	4	3	3	3	4	4	4	4	3	3	2	3	4	4	3	4	4	2	2	2	3
393	2	2	3	1	1	1	2	2	1	4	4	4	4	3	2	3	2	2	3	4	4	4	3	3	3	2	3	3	4	4	4	4	3	2	2	2	4	2	2	4	4	2	2	2	2
394	2	2	2	1	1	2	3	3	2	4	4	4	4	4	3	2	2	3	2	3	2	4	3	3	3	2	2	3	4	4	3	4	3	2	2	3	4	4	4	4	4	2	2	2	2
395	2	3	2	3	2	1	1	1	1	3	4	4	4	3	2	2	2	2	2	3	3	4	3	3	3	2	3	3	4	3	3	4	3	3	2	2	3	4	4	4	4	2	2	2	2
396	1	3	3	5	3	2	2	1	3	4	2	4	4	4	2	3	4	4	3	3	4	3	3	2	4	4	3	4	4	4	3	4	2	3	2	2	4	3	4	2	2	2	2	2	2
397	2	3	2	5	2	2	2	1	2	2	2	4	4	4	2	3	3	3	3	3	3	3	3	3	3	3	3	3	4	4	3	3	3	3	3	3	3	4	3	4	4	1	1	1	1
398	1	2	2	1	1	2	2	2	2	4	4	4	4	5	2	2	4	2	4	3	3	2	2	4	4	4	4	3	4	4	4	4	2	2	2	3	2	3	4	4	2	3	2	1	1
399	1	3	3	3	4	2	2	2	1	4	4	5	5	4	4	4	3	3	3	3	3	3	3	1	3	4	3	4	4	3	2	3	3	3	4	4	4	4	2	2	2	2	2	2	2
400	1	3	3	3	4	2	3	2	3	4	4	4	4	4	3	4	4	3	3	3	3	3	3	2	4	4	3	4	3	3	3	3	4	3	3	3	3	3	3	4	3	3	2	2	3
401	1	2	2	5	1	2	2	2	3	3	4	4	4	5	2	2	2	3	3	3	3	3	4	4	5	3	3	5	4	4	3	4	3	2	2	4	4	3	2	3	2	2	2	1	1
402	1	4	3	3	4	2	3	3	3	4	4	4	4	4	3	4	4	4	4	4	4	3	3	2	4	4	3	4	4	4	4	4	4	4	3	3	3	3	3	4	3	3	2	2	3
403	2	2	3	1	1	2	3	2	3	3	3	2	3	2	3	3	3	3	3	3	2	3	3	3	4	3	3	3	2	3	3	3	3	2	3	3	4	4	3	3	4	3	3	2	4
404	2	2	3	1	1	1	3	3	3	3	4	4	4	4	2	2	3	3	2	3	3	4	4	3	4	4	3	4	4	3	4	4	2	2	2	3	3	4	3	2	3	4	3	2	3
405	1	2	2	5	1	2	3	2	3	3	3	3	3	4	3	3	4	4	4	3	3	4	3	3	4	3	3	3	3	3	3	3	3	2	3	3	3	4	4	3	4	4	3	3	3
406	1	2	3	1	1	3	2	2	2	3	4	4	4	4	2	2	2	2	2	2	3	3	3	2	3	4	3	3	3	3	3	2	3	2	3	2	3	3	3	4	3	4	4	2	2
407	1	2	3	1	1	2	3	2	2	3	4	4	4	4	4	3	2	2	2	2	2	2	3	2	3	3	3	3	4	3	3	3	3	3	3	3	4	4	4	4	3	2	2	2	2
408	1	2	3	1	1	2	2	2	2	4	4	4	4	4	4	4	4	4	4	5	4	4	4	5	4	3	3	3	3	3	3	4	3	3	4	3	4	4	3	4	2	4	4	2	2
409	2	2	3	1	1	1	3	3	2	3	3	3	4	4	3	3	3	4	4	4	3	4	4	4	4	4	3	3	4	4	3	2	2	2	3	4	3	4	4	2	3	3	2	2	2
410	1	2	3	1	1	2	2	2	2	4	3	4	4	4	4	4	4	3	4	4	4	4	3	3	4	4	4	3	3	3	2	4	2	2	3	3	2	3	3	3	4	2	2	2	2
411	2	2	3	1	1	1	2	2	1	4	3	4	4	4	3	4	4	3	4	3	4	4	4	3	4	4	4	4	4	4	4	4	4	3	3	2	3	4	2	2	3	2	2	2	2
412	2	2	2	1	1	2	3	3	3	4	4	4	4	4	3	3	3	3	3	4	4	3	3	3	4	4	3	3	4	3	4	3	3	2	3	4	3	3	4	4	3	2	2	2	1
413	1	2	3	1	1	2	2	1	2	4	4	4	4	4	2	3	3	3	3	4	3	3	3	2	4	4	4	3	3	2	2	3	2	2	3	2	4	4	4	4	4	2	2	2	2
414	1	2	3	1	1	1	2	2	2	3	4	4	3	3	3	2	3	3	2	4	3	4	3	3	3	4	4	3	5	3	4	4	2	2	3	2	3	4	3	4	3	2	2	1	2
415	2	2	2	3	2	1	2	2	2	3	4	4	4	3	2	2	3	3	3	3	3	3	3	3	4	3	3	3	4	4	3	3	2	2	2	3	3	4	3	3	3	2	2	2	2
416	1	2	3	1	1	1	1	2	1	2	3	4	2	3	4	2	3	3	3	3	4	3	2	3	3	3	3	3	2	3	2	3	2	3	2	3	4	3	2	3	2	3	3	2	3
417	2	3	2	5	2	1	1	2	2	4	5	5	5	5	2	2	3	3	3	4	3	3	3	2	4	4	3	4	5	5	5	5	3	3	2	2	3	3	3	4	4	1	1	1	1
418	1	2	3	1	1	1	1	1	1	3	4	4	3	4	2	3	2	2	3	3	3	2	3	2	4	3	3	3	4	3	3	4	2	2	3	3	2	4	3	3	2	2	2	2	2
419	2	2	2	2	1	1	1	1	1	3	4	3	3	3	2	2	3	3	2	2	3	2	3	3	4	3	3	3	3	3	3	4	2	2	3	3	2	3	3	4	2	3	1	1	2
420	2	3	2	2	4	2	2	2	2	3	4	4	5	5	3	2	2	3	3	2	3	3	4	2	3	2	2	3	4	3	3	3	2	2	3	3	2	2	2	3	2	3	1	3	3
421	1	4	3	5	3	2	2	2	3	5	4	4	4	5	5	5	4	4	4	4	3	4	3	3	4	5	5	5	4	4	4	4	4	3	4	4	4	5	4	4	3	4	3	3	3
422	2	2	3	5	2	1	2	3	1	3	3	3	4	4	3	3	3	4	3	3	3	3	4	4	4	4	3	3	4	4	3	3	3	2	4	3	3	4	2	3	3	2	2	3	2
423	2	2	3	1	1	1	1	1	2	3	2	2	4	2	3	2	3	3	2	3	2	3	3	3	4	4	3	4	3	2	3	2	3	2	3	2	3	2	4	5	4	4	5	4	5
424	1	2	2	1	1	3	5	3	4	5	5	3	4	4	4	3	3	4	3	4	3	3	4	5	2	3	3	3	4	4	3	3	3	4	3	3	4	2	3	3	4	1	3	3	2
425	1	3	3	5	3	2	2	2	2	4	4	4	5	4	3	2	2	2	3	3	3	3	4	3	2	2	2	3	4	3	4	5	3	2	3	3	2	2	2	3	2	3	2	3	3
426	1	2	3	1	1	1	3	3	3	4	4	4	4	4	2	3	2	2	3	4	3	2	4	3	2	3	3	3	4	3	4	4	3	2	2	2	3	3	3	4	4	1	3	2	3
427	2	1	1	1	1	1	1	1	2	3	4	4	4	4	2	2	2	2	2	3	3	3	2	2	3	3	2	3	3	3	3	3	4	3	3	3	2	3	3	3	3	4	2	3	3
428	1	2	3	1	1	3	2	2	2	3	4	4	4	3	3	2	3	3	2	3	3	3	4	3	2	3	2	3	3	2	4	2	3	2	3	3	2	3	3	4	3	4	2	2	3
429	1	3	2	3	3	4	3	1	3	4	4	4	4	4	4	4	4	4	4	4	4	3	3	3	4	4	4	4	4	4	5	4	3	2	3	4	4	4	4	4	4	2	2	1	1
430	2	2	3	3	3	2	2	2	3	3	3	4	3	4	3	3	3	2	2	3	3	3	2	4	4	3	2	3	4	4	3	3	3	3	3	4	3	4	4	2	2	2	2	2	3
431	2	1	1	1	1	2	2	2	2	4	4	4	4	5	4	4	4	3	4	4	3	3	4	4	4	4	4	4	4	4	4	4	2	3	2	3	4	3	5	3	4	1	2	2	1
432	2	2	3	1	1	1	2	2	2	4	4	4	4	4	3	4	4	3	4	4	4	4	4	4	3	4	4	4	4	4	4	4	2	2	3	4	4	4	4	3	3	2	2	2	2
433	1	2	2	1	1	2	2	2	1	3	4	4	4	4	3	3	3	3	4	3	2	3	4	3	3	3	3	3	4	3	3	4	3	2	3	3	3	4	3	2	4	2	3	3	3
434	1	2	3	5	2	1	1	2	1	2	2	3	3	4	4	3	3	3	3	3	2	2	2	3	3	3	2	3	3	4	3	3	2	2	2	3	3	2	3	3	3	2	2	2	2
435	2	2	2	1	1	1	1	1	1	3	3	4	4	3	3	3	2	3	3	3	4	4	4	3	4	3	3	3	4	4	4	4	3	2	3	1	3	4	3	4	4	2	2	2	2
436	1	2	1	1	1	1	2	2	2	3	4	4	4	4	3	3	4	3	4	4	4	4	3	4	4	4	4	3	4	4	3	3	3	2	2	3	3	3	3	2	2	4	4	2	3
437	2	3	2	5	2	2	2	2	1	2	4	4	4	4	4	4	4	3	3	4	3	3	3	4	4	3	4	3	4	4	4	4	2	2	3	3	2	4	2	3	3	4	4	2	2
438	2	2	2	1	3	4	3	3	2	3	3	4	4	4	3	3	3	4	4	2	3	2	2	3	3	2	3	2	4	3	4	4	3	3	2	2	2	3	3	1	1	2	2	3	2
439	1	2	3	1	1	2	2	2	2	4	4	4	4	4	2	3	3	4	4	4	3	3	2	3	4	4	4	3	3	2	3	3	2	2	3	2	4	4	4	4	4	1	1	1	1
440	2	1	2	1	1	1	1	2	1	4	4	4	4	3	3	3	3	3	3	3	3	3	3	2	3	3	3	3	3	4	3	3	4	3	3	1	3	3	3	3	3	3	3	3	3
441	1	4	2	3	3	2	2	2	3	3	4	4	4	4	3	3	3	4	3	4	4	4	3	3	4	4	4	4	4	4	3	3	3	2	2	3	3	3	4	4	3	4	4	4	4
442	1	2	3	1	1	3	4	2	3	3	4	3	4	4	3	5	3	2	3	3	4	4	4	3	3	4	4	4	3	3	4	4	3	2	2	3	4	4	4	4	4	3	2	1	2
443	1	3	2	3	3	2	2	2	2	3	4	4	4	4	3	3	4	3	3	4	3	3	3	4	4	4	4	4	2	4	4	4	4	3	4	4	4	4	4	3	4	2	2	2	3
444	1	2	2	5	2	3	3	2	3	4	5	5	5	5	4	4	3	4	3	4	4	4	3	2	3	3	4	4	4	4	3	3	3	3	3	4	2	3	2	2	4	3	2	2	2
445	2	2	2	3	2	1	1	2	2	4	5	5	3	5	4	5	5	5	3	3	3	4	4	5	5	5	5	4	4	4	4	4	4	3	3	4	5	3	5	4	5	4	3	3	2
446	2	2	3	1	1	2	2	1	2	4	4	4	4	4	2	3	3	3	3	4	3	3	2	1	3	4	3	4	4	4	3	4	3	4	4	4	3	4	4	4	3	1	2	2	3
447	1	2	3	1	1	3	2	2	2	3	4	4	4	4	2	2	3	3	2	3	3	4	4	3	4	4	3	2	4	3	4	4	3	2	3	4	4	4	3	2	3	4	2	2	2
448	1	3	3	4	4	1	1	1	1	4	4	4	4	4	2	2	2	3	2	3	3	3	2	2	4	4	3	3	3	2	2	3	2	2	2	2	2	4	3	3	3	4	2	2	2
449	2	2	3	1	1	2	2	2	2	4	4	4	4	3	3	3	2	3	2	3	3	3	2	3	4	3	4	4	4	4	4	4	2	3	2	2	3	3	4	4	4	2	2	2	3
450	2	3	3	1	1	4	3	2	2	3	4	4	4	4	2	2	3	2	3	4	3	4	4	3	4	3	3	2	4	3	3	3	2	2	2	3	4	4	4	4	4	2	3	2	2
451	2	4	2	5	2	3	3	3	4	3	2	4	3	4	3	2	4	2	2	2	3	2	2	4	4	4	3	4	3	3	3	2	2	3	3	3	2	2	3	1	2	1	2	1	2
452	2	1	1	1	1	1	2	3	3	3	3	4	4	3	3	3	3	3	3	4	3	4	3	3	4	4	3	3	4	4	3	3	3	3	4	4	3	4	3	3	4	4	3	4	3
453	2	2	2	1	1	2	3	2	1	4	4	4	4	5	4	4	4	4	3	3	3	4	4	4	4	4	3	3	4	4	3	3	3	2	2	2	4	4	4	4	4	2	2	2	2
454	1	2	3	1	1	2	3	2	2	3	4	4	3	4	2	2	2	2	3	3	3	3	3	2	3	3	3	3	4	3	3	3	3	3	2	3	3	3	3	4	3	3	3	2	2
455	2	2	2	5	2	3	2	2	3	4	4	4	5	4	4	3	4	4	4	4	3	4	4	4	4	4	3	4	4	4	4	4	3	2	3	3	4	4	4	4	4	3	4	4	4
456	2	2	3	5	1	3	3	2	2	4	5	5	4	5	2	3	3	3	3	4	4	4	4	2	4	4	4	4	5	5	5	5	3	3	3	4	4	3	4	4	4	2	2	2	2
457	1	3	3	2	3	2	3	2	2	3	4	4	5	4	3	4	3	3	4	5	3	3	4	4	5	5	4	5	5	4	3	4	3	3	3	2	3	4	3	3	3	2	2	1	1
458	1	1	3	1	1	2	3	2	2	4	4	4	4	4	2	4	4	4	4	4	2	4	4	2	4	4	4	3	4	2	3	3	2	2	3	2	4	4	4	4	4	1	1	1	1
459	2	2	2	3	2	1	1	2	2	4	3	4	4	3	4	3	4	4	3	4	3	4	4	3	4	4	3	2	4	4	3	4	3	2	3	2	3	4	2	4	2	2	2	4	2
460	1	2	1	5	2	2	2	2	1	5	4	4	5	4	4	3	3	3	4	4	3	2	2	2	4	3	3	4	4	4	3	3	2	2	3	3	2	3	4	4	4	2	2	2	2
461	1	1	2	1	1	2	2	2	2	3	3	3	3	3	3	3	3	3	3	4	3	2	3	3	4	4	4	3	3	3	2	2	2	1	2	1	3	2	4	3	1	4	4	1	3
462	2	2	2	5	2	2	3	3	2	4	4	4	4	4	3	3	3	3	3	4	4	4	4	4	4	4	3	4	4	4	4	3	3	3	4	3	4	4	3	4	4	3	3	3	3
463	1	4	3	2	4	1	1	2	1	4	3	4	4	4	3	3	3	2	3	4	4	3	3	5	4	4	3	3	4	3	4	4	3	3	3	2	4	3	2	2	3	2	1	3	2
464	1	2	2	3	2	1	2	1	1	4	4	3	4	4	3	3	4	4	3	3	4	3	3	4	4	4	4	4	4	4	4	4	3	2	2	2	4	4	4	4	4	2	2	2	2
465	1	2	1	5	3	2	2	2	3	4	4	5	4	4	3	3	4	3	4	2	3	2	3	4	3	2	2	3	4	4	3	4	4	3	4	4	4	4	2	4	3	2	2	4	4
466	1	4	1	3	3	1	1	1	3	3	3	5	4	3	4	3	2	2	3	3	4	4	3	3	4	3	3	4	4	3	3	3	4	3	4	3	2	1	3	2	4	2	2	2	2
467	1	2	3	1	1	3	3	2	3	4	4	4	4	4	3	3	3	3	2	2	3	2	2	2	3	4	4	4	4	4	3	4	3	3	3	4	4	3	2	2	2	2	2	2	2
468	2	2	3	1	1	2	2	2	3	3	2	3	4	3	3	3	3	3	3	3	3	3	3	3	4	3	3	3	4	4	4	3	2	3	3	4	4	4	3	3	3	2	2	2	3
469	1	4	2	5	4	2	3	2	4	4	4	4	4	4	4	3	4	3	3	4	4	3	3	3	4	4	3	3	4	3	3	4	3	4	4	3	4	4	4	3	3	4	4	4	4
470	1	3	2	5	3	3	3	2	2	4	5	5	5	5	2	4	4	5	3	3	3	4	3	1	3	4	3	4	4	4	4	4	3	3	3	5	5	5	4	4	3	4	1	1	1
471	1	2	3	1	1	2	2	2	3	3	4	4	4	4	4	3	3	2	3	3	3	4	4	3	5	4	3	3	4	4	2	4	4	3	4	4	3	4	3	4	3	2	2	1	1
472	2	2	3	3	2	2	2	2	3	4	5	5	4	4	3	3	4	3	5	5	4	4	5	4	4	3	3	4	4	3	3	3	3	3	4	3	3	4	3	4	3	1	2	2	2
473	1	2	2	1	1	2	2	2	1	3	3	3	4	4	3	3	2	4	4	4	4	4	4	4	4	4	3	4	4	4	4	4	3	4	4	4	4	3	4	3	4	3	2	3	2
474	1	2	1	5	3	1	1	2	2	4	4	4	4	4	3	3	3	3	2	2	3	3	3	2	3	3	3	3	4	3	3	4	3	3	2	2	4	4	4	4	4	3	3	3	3
475	2	2	2	1	1	2	3	3	3	4	4	4	4	4	3	3	3	3	3	4	4	3	3	3	4	4	3	3	3	3	3	3	3	2	3	4	3	3	4	4	4	2	2	2	2
476	1	2	2	1	1	1	2	1	2	3	4	4	4	4	3	4	4	4	3	3	4	3	3	3	4	4	4	3	4	3	4	4	3	3	4	3	4	4	4	4	4	3	3	3	3
477	1	2	3	1	1	2	2	2	1	4	3	4	4	4	2	2	2	3	2	2	2	3	2	1	2	2	3	2	4	3	3	4	2	2	2	3	2	2	2	2	2	2	2	1	1
478	1	5	1	5	2	2	3	2	1	3	3	3	3	4	3	4	3	3	4	3	3	3	4	4	4	4	3	4	4	4	3	4	3	2	2	3	3	3	2	3	3	2	2	3	3
479	1	2	2	1	1	2	2	1	3	3	3	3	3	4	4	4	4	3	3	3	2	3	4	4	4	3	3	4	4	3	3	4	4	3	3	4	4	3	4	3	4	4	3	3	4
480	1	2	2	1	1	2	2	2	2	3	4	4	4	4	4	3	3	3	3	4	4	4	4	3	4	4	3	4	4	4	4	4	3	3	3	3	4	4	4	4	3	3	3	4	3
481	2	2	3	3	2	3	2	2	2	2	3	4	4	4	2	2	2	3	2	3	3	4	3	2	3	2	2	2	3	2	3	3	3	2	3	3	2	4	4	3	2	2	2	2	2
482	2	3	3	5	2	2	2	2	3	3	3	4	3	4	4	2	2	2	3	3	3	3	4	4	3	3	4	3	4	4	4	4	2	2	2	3	4	2	3	3	3	2	2	2	2
483	2	3	3	3	2	2	3	2	2	5	5	5	5	3	3	3	3	3	3	4	4	3	3	3	4	4	3	4	4	3	5	3	3	3	3	3	3	3	3	5	3	3	3	3	3
484	2	2	3	3	2	2	3	3	2	3	3	3	4	4	2	3	3	3	4	4	4	3	3	2	4	3	3	4	4	4	3	3	3	3	2	2	3	3	3	3	3	2	2	1	2
485	2	3	2	4	4	2	2	3	1	3	3	4	2	3	4	2	3	3	2	2	3	2	3	3	3	4	3	3	3	4	3	2	3	3	3	2	3	2	3	4	2	3	3	2	3
486	1	3	3	5	3	2	2	2	2	3	4	4	4	5	2	3	3	3	3	3	4	4	3	2	4	4	4	3	4	3	3	4	2	2	3	3	4	4	3	4	4	3	2	2	2
487	1	4	1	5	2	2	2	2	1	2	2	2	2	2	2	4	4	4	4	3	3	2	3	4	2	3	3	2	3	3	3	2	3	2	3	3	2	3	4	4	2	3	3	4	4
488	1	4	2	4	2	3	3	1	3	3	2	3	4	3	1	3	2	3	2	4	5	5	4	3	4	2	3	2	4	4	3	4	4	3	4	4	3	4	2	2	2	1	3	4	4
489	2	2	1	1	1	3	3	2	3	3	4	4	4	4	4	4	4	4	4	3	4	4	3	3	4	2	2	2	4	4	4	4	3	2	2	3	3	3	3	3	3	3	2	2	2
490	2	2	3	1	1	1	2	2	2	3	4	4	4	3	3	2	2	2	2	3	3	4	3	2	3	3	3	4	4	3	3	3	2	2	2	2	3	2	3	3	3	3	3	2	2
491	1	2	3	1	1	2	2	2	2	2	3	4	4	4	3	3	3	3	4	4	4	4	4	3	3	2	2	3	4	3	2	4	2	2	2	3	4	3	3	4	4	4	4	4	4
492	2	3	3	3	5	2	2	3	1	3	4	4	3	3	4	4	4	4	4	4	4	4	3	3	3	4	4	3	3	2	3	3	3	2	2	2	3	2	3	3	3	1	1	1	1
493	2	2	3	1	1	1	1	1	1	4	4	4	3	3	3	3	3	3	3	3	4	4	3	3	3	2	2	3	4	3	3	4	3	2	2	3	3	3	2	3	3	2	2	2	2
494	2	2	3	1	1	3	3	2	2	3	3	4	4	4	2	2	3	3	3	4	4	4	3	3	4	4	4	4	4	4	4	4	3	2	3	3	2	3	2	4	3	3	2	2	2
495	1	2	3	1	1	3	3	2	2	4	4	4	4	4	3	3	3	2	3	4	4	4	4	4	4	4	4	4	4	4	4	3	2	2	2	3	4	4	2	2	3	3	2	1	1
496	2	4	3	2	2	2	2	2	3	4	4	4	4	4	3	3	3	3	4	4	4	4	3	3	4	3	3	4	4	4	3	4	3	3	3	4	4	5	4	4	4	4	4	4	4
497	2	2	2	5	2	2	2	2	1	4	4	4	4	4	3	4	3	3	2	3	2	3	2	3	4	4	4	4	3	3	3	3	3	2	2	3	4	4	4	4	3	3	2	3	2
498	2	2	3	3	2	1	1	2	1	3	3	3	3	2	3	2	2	2	1	2	2	2	2	2	3	2	2	2	3	2	2	2	2	2	3	3	3	4	2	3	3	4	2	2	2
499	1	2	3	3	3	2	2	2	3	3	4	4	4	4	2	2	2	4	2	3	3	2	2	2	4	4	3	4	4	4	3	4	3	2	3	3	4	4	2	4	3	3	2	2	4
500	1	2	4	1	1	2	2	2	1	3	3	3	4	4	3	2	2	2	3	3	4	4	3	3	4	4	3	3	4	4	3	4	4	3	4	3	3	4	3	2	2	3	4	2	2
501	2	3	4	3	4	2	2	2	2	4	4	4	4	3	3	3	3	3	2	2	2	2	3	3	4	3	4	3	4	3	2	3	3	3	3	3	3	3	3	2	2	2	2	2	2
502	1	3	4	3	5	1	1	2	1	3	3	4	4	4	3	3	3	2	4	3	3	3	3	3	4	3	4	3	5	4	2	4	2	3	3	3	4	2	4	4	4	1	1	1	1
503	2	2	3	1	1	1	2	3	2	3	3	4	4	2	3	3	2	2	3	3	4	3	3	3	3	2	2	2	4	4	3	4	2	2	2	2	4	4	4	4	4	2	2	1	1
504	2	1	1	1	1	1	1	1	1	3	3	4	4	3	3	3	2	2	3	3	3	4	3	3	4	3	4	3	4	4	3	3	3	2	2	2	2	2	2	3	3	3	1	1	1
505	1	2	3	1	1	3	2	2	2	3	3	4	3	3	3	2	2	2	2	2	2	2	2	3	4	3	2	3	3	3	2	3	2	2	3	3	3	3	3	3	3	2	2	1	1
506	1	2	3	1	1	2	2	3	2	4	4	4	4	4	4	3	4	2	3	4	3	4	3	4	4	3	4	3	4	3	3	3	2	3	3	3	4	3	4	4	4	2	2	1	2
507	1	2	3	1	1	3	2	2	1	3	4	4	4	4	3	3	2	2	2	3	2	4	3	3	4	4	3	3	4	3	3	3	3	3	3	3	4	4	4	4	3	2	2	2	2
508	2	2	3	3	3	2	3	2	3	4	4	4	4	4	3	3	3	3	3	3	4	4	3	4	4	4	4	3	4	4	3	4	3	3	4	4	4	4	4	4	4	3	3	3	3
509	1	3	3	5	2	2	2	2	2	4	4	5	4	4	3	3	4	4	3	4	4	3	3	3	4	4	4	3	3	3	2	3	2	3	3	3	4	3	3	4	4	4	3	3	3
510	2	2	1	5	2	1	1	1	1	3	4	4	3	3	3	3	4	3	3	4	3	3	4	3	3	3	3	4	4	4	3	4	3	3	2	3	3	3	3	4	3	2	2	2	2
511	2	4	1	5	1	3	3	2	1	3	3	4	4	4	3	3	3	3	4	4	4	3	3	4	4	4	2	3	4	4	4	3	3	3	2	3	2	3	3	3	2	2	2	2	2
512	1	2	3	1	1	2	2	3	1	5	5	5	5	5	3	3	2	3	4	3	3	3	3	3	2	2	3	3	3	4	3	4	3	4	3	4	3	3	3	4	3	2	2	2	2
513	2	2	3	1	2	1	1	2	1	3	3	3	2	2	2	2	3	4	2	3	3	2	3	3	5	4	3	3	4	2	3	4	2	2	3	4	4	4	3	2	3	1	1	1	1
514	2	2	3	1	1	3	2	2	2	3	3	3	3	4	3	4	3	3	2	3	3	2	3	3	4	5	3	3	3	4	2	3	3	2	3	2	3	2	3	2	3	2	3	2	2
515	2	2	3	1	1	2	2	2	1	3	3	4	4	4	3	3	2	2	3	3	3	3	2	4	3	3	3	4	3	3	3	3	3	3	2	4	3	3	3	4	3	2	2	2	2
516	2	2	3	1	1	1	2	2	1	3	4	4	3	1	2	3	2	4	3	2	2	2	2	2	2	2	3	3	3	3	3	3	2	2	3	2	3	2	2	3	2	2	2	2	2
517	1	2	3	1	1	2	2	1	1	2	2	2	3	3	4	2	4	5	2	2	4	3	3	2	5	4	3	4	4	3	2	3	3	4	4	3	3	5	3	4	4	3	5	3	5
518	2	2	2	1	1	2	3	2	2	4	4	4	5	5	4	3	3	4	3	3	3	4	4	3	5	3	2	3	3	4	5	3	4	3	4	3	3	5	2	5	2	2	5	3	5
519	2	2	3	1	1	2	2	2	3	3	3	3	4	3	4	4	4	3	3	4	4	4	4	4	3	4	2	4	4	3	4	4	4	3	4	4	4	3	3	4	4	1	1	1	3
520	2	2	3	1	1	2	2	2	3	3	4	3	3	3	4	4	4	3	4	3	4	3	4	3	4	3	4	4	3	3	3	3	3	2	2	3	5	5	3	4	4	2	3	2	4
521	1	2	3	1	1	1	3	2	2	4	4	5	2	4	4	3	3	4	2	4	3	2	3	4	3	4	3	3	4	3	3	2	3	3	2	4	3	3	5	5	3	2	2	3	2
522	1	3	2	3	3	1	2	2	2	3	4	3	3	5	3	3	4	3	4	4	4	3	3	2	5	5	3	4	4	3	4	4	3	2	3	2	4	3	3	2	3	2	2	3	2
523	2	2	1	5	2	2	3	2	3	4	5	5	3	3	3	3	4	4	3	3	4	4	3	3	4	3	4	4	4	4	3	4	3	3	2	3	4	4	3	4	2	2	2	2	2
524	1	3	1	4	4	3	2	2	2	3	4	4	4	4	4	4	3	4	4	4	4	4	4	4	4	4	4	4	4	3	4	4	3	2	3	4	3	3	4	4	4	4	3	4	3
525	1	2	3	1	1	2	2	2	1	4	4	5	4	5	2	3	3	2	2	2	3	4	3	2	4	3	3	3	4	5	3	3	4	3	3	3	3	4	3	3	4	1	3	3	3
526	1	2	2	1	1	1	2	4	2	3	4	4	4	4	4	3	3	3	3	4	4	4	3	4	4	4	4	4	5	4	4	4	3	3	4	4	4	4	4	4	4	3	3	4	3
527	2	2	2	3	2	4	2	2	3	4	4	4	4	4	3	3	3	3	3	3	3	3	2	3	4	3	3	3	5	4	4	4	4	3	4	4	4	4	4	4	4	3	3	3	3
528	2	2	3	3	2	1	2	1	3	4	4	4	4	4	2	2	3	3	2	3	3	3	3	4	4	4	4	4	5	4	4	4	2	2	3	3	4	4	4	3	3	2	2	2	3
529	2	2	3	3	2	1	1	1	1	4	4	4	4	2	3	3	3	4	3	4	4	3	3	3	3	4	3	3	5	4	4	4	3	2	3	2	3	4	3	3	3	3	3	3	3
530	2	2	3	2	1	1	1	1	1	3	2	4	4	3	4	3	4	4	3	4	4	4	4	4	2	3	3	3	5	4	3	3	3	3	4	3	4	4	2	4	3	4	4	4	4
531	1	1	1	1	1	2	2	1	3	4	5	5	5	5	3	2	2	2	2	2	3	3	3	3	4	5	3	4	4	3	3	3	3	2	3	4	3	3	3	3	4	1	3	3	3
532	1	3	2	2	3	2	2	1	2	4	5	5	5	5	2	3	3	3	4	3	3	3	2	2	3	3	3	4	4	4	4	4	3	3	4	4	4	4	4	4	4	2	2	2	2
533	1	4	1	5	2	3	3	3	3	3	4	4	4	2	2	3	2	2	3	2	3	2	3	3	4	3	2	4	4	3	3	4	2	3	3	4	3	4	3	4	3	2	2	3	3
534	1	2	3	1	1	2	2	3	2	3	4	4	4	4	3	3	3	3	3	3	3	3	3	2	3	3	3	3	4	3	3	3	2	3	3	3	4	3	4	4	3	2	2	2	2
535	1	2	3	1	1	2	2	2	2	4	4	4	4	4	2	2	2	3	4	4	4	4	3	4	4	4	4	4	4	4	4	4	3	3	4	4	4	4	4	4	4	1	1	1	2
536	2	2	1	5	2	3	3	1	2	4	4	4	4	4	3	3	3	3	4	4	4	4	5	5	5	5	5	5	4	4	3	4	3	2	3	4	4	3	4	5	5	3	3	3	3
537	1	4	3	4	4	1	2	1	2	4	4	4	4	3	4	4	4	3	4	4	3	3	4	5	5	4	3	4	5	4	5	5	3	4	3	4	3	4	3	3	4	4	2	1	1
538	1	1	1	1	1	2	3	2	3	4	4	5	5	5	4	3	3	3	4	4	5	5	4	4	3	4	4	3	4	4	4	3	3	3	4	3	3	4	4	3	4	3	3	4	3
539	2	2	2	1	4	3	3	3	4	4	4	4	4	4	2	3	3	3	3	4	4	4	4	3	4	4	3	4	4	4	4	4	4	4	4	5	5	5	4	4	4	4	3	3	4
540	1	2	2	5	2	2	2	2	3	4	4	4	4	4	3	2	2	1	3	4	5	5	5	3	3	4	4	3	5	5	5	5	4	4	3	3	3	4	4	4	4	3	2	3	2
541	2	3	3	1	1	2	2	2	2	5	5	5	3	3	3	4	3	2	3	4	4	4	4	5	4	4	3	3	4	3	4	4	3	4	3	4	3	4	3	3	4	2	2	2	1
542	1	4	2	5	3	2	2	1	2	4	4	3	4	5	2	3	3	3	4	4	4	4	4	5	5	5	4	3	4	4	4	3	3	2	3	2	3	4	2	3	4	2	2	2	2
543	1	2	3	1	1	2	2	2	3	3	4	3	4	4	4	4	3	4	3	4	4	4	3	3	4	4	4	3	5	5	4	4	3	3	4	4	3	4	4	4	4	2	2	3	1
544	2	3	3	5	2	1	2	1	2	4	4	3	4	4	4	3	4	3	3	3	4	3	4	4	3	3	4	3	3	4	4	4	4	3	3	3	2	3	3	4	4	2	1	1	1
545	1	3	2	5	2	2	3	2	3	4	4	5	4	4	4	3	3	4	4	3	3	4	4	4	3	4	4	3	4	4	3	4	3	3	4	3	4	4	3	3	4	3	4	1	1
546	1	3	3	3	2	2	2	2	2	4	4	3	4	5	5	4	3	4	5	3	4	3	4	5	4	3	4	3	4	4	4	3	4	4	3	4	3	4	3	4	3	2	2	1	1
547	2	3	2	5	2	2	2	1	3	4	4	3	3	4	5	4	4	5	4	4	5	4	4	5	3	4	4	4	5	4	4	5	3	4	3	3	4	4	3	4	4	3	3	2	2
548	1	2	3	1	1	3	3	2	3	4	5	4	3	5	3	3	5	4	3	4	4	4	3	4	3	4	4	3	4	4	3	4	3	4	4	4	3	4	3	4	4	3	2	1	1
549	1	4	1	5	3	1	1	2	2	3	3	3	3	4	4	3	3	3	4	4	3	4	4	4	3	3	2	3	4	4	4	4	3	4	4	3	3	3	2	3	3	2	2	1	1
550	2	3	3	2	3	2	2	1	2	4	5	3	4	4	3	4	4	3	4	3	3	4	4	4	3	3	4	4	4	3	3	4	3	3	3	3	2	3	2	3	2	2	2	1	1
551	2	4	1	5	2	1	1	2	2	4	4	3	3	2	3	3	4	4	3	4	4	3	4	4	3	4	3	3	4	3	4	4	4	3	4	3	4	3	4	4	3	2	2	2	1
552	1	2	3	1	1	3	2	2	3	4	3	4	3	4	4	5	4	2	2	3	3	4	4	2	4	3	3	3	4	4	3	3	3	3	2	3	2	4	2	2	3	2	2	1	1
553	1	5	1	5	2	2	3	2	2	3	4	4	4	4	4	3	3	4	4	3	3	4	4	4	4	5	4	4	3	4	3	3	2	3	3	2	3	4	4	3	4	4	3	4	2
554	1	5	1	5	2	1	1	1	1	4	4	3	4	5	4	3	4	3	3	4	4	3	3	4	3	4	3	4	3	4	3	3	3	2	2	2	3	3	3	4	5	2	2	1	1
555	2	3	2	2	2	2	2	1	2	4	4	3	5	5	3	4	3	4	3	4	4	3	3	4	4	3	3	4	3	4	4	3	3	3	2	3	3	3	3	4	5	2	2	1	1
556	2	2	4	1	1	2	2	2	1	4	4	4	4	4	2	2	2	2	2	2	3	3	3	3	4	4	3	4	4	3	3	3	4	3	3	3	3	3	3	4	3	2	2	2	2
557	1	2	3	1	2	2	2	1	2	2	4	4	4	3	3	2	2	2	2	3	4	4	4	4	3	3	2	2	3	4	3	3	3	2	2	2	3	3	4	3	3	2	2	2	3
558	2	3	2	2	2	2	2	2	3	3	4	5	4	3	4	4	3	3	4	4	4	4	5	4	4	3	3	5	4	4	4	5	4	3	3	4	4	4	3	4	4	2	3	2	1
559	1	2	3	1	1	3	3	3	3	3	4	4	4	5	3	3	4	3	4	5	5	4	5	3	3	3	4	5	5	4	3	3	3	3	3	4	3	4	2	2	4	3	2	2	1
560	1	3	2	5	3	2	2	1	3	5	2	4	4	4	5	3	3	2	2	3	4	4	4	3	4	5	5	3	4	3	4	4	3	3	4	3	4	4	2	2	4	2	3	2	2
561	2	2	4	1	1	2	2	2	2	4	4	3	4	5	3	3	3	3	2	2	2	2	2	4	4	3	3	4	3	3	3	3	2	3	3	4	4	4	4	3	4	2	2	2	2
562	2	4	2	4	2	2	2	2	2	4	4	3	4	4	4	3	3	2	2	4	3	3	4	5	4	4	3	4	4	3	3	3	3	3	2	3	4	3	4	4	4	2	2	2	2
563	1	5	1	5	2	2	2	2	2	4	3	3	4	3	3	4	3	4	4	4	3	3	3	4	4	4	4	4	4	3	3	4	3	3	3	3	4	4	3	3	4	4	3	3	3
564	1	2	3	1	1	3	3	1	2	3	4	2	4	4	2	3	2	2	2	3	2	2	3	3	3	3	2	2	3	3	3	3	2	1	1	2	2	3	2	3	3	2	3	3	3
565	2	3	2	2	2	2	3	2	2	4	4	4	4	4	3	3	3	4	4	4	4	4	3	3	4	4	3	3	4	4	4	4	2	2	2	2	4	3	3	3	3	2	2	2	2
566	2	3	3	2	2	2	2	2	3	4	4	4	4	4	3	5	5	4	3	4	4	4	5	4	3	4	4	4	5	4	3	4	4	4	4	4	4	3	4	4	4	4	3	3	3
567	1	2	2	1	1	3	2	2	3	4	4	4	4	4	3	4	4	4	4	4	3	4	4	4	4	3	4	5	4	4	3	4	3	3	3	4	4	4	4	4	4	4	4	4	4
568	2	2	2	5	2	2	3	1	2	4	4	4	4	4	4	3	3	3	3	4	4	4	4	4	4	4	3	4	4	4	4	4	4	3	4	4	4	3	4	4	4	3	3	3	3
569	2	5	1	5	1	1	2	1	1	4	4	3	4	3	4	4	3	4	4	3	3	3	4	4	3	3	3	3	4	3	3	3	2	2	2	2	3	2	2	3	2	3	2	2	2
570	2	2	3	2	2	1	3	2	2	5	4	4	3	3	2	2	2	2	2	3	4	4	3	3	3	3	4	2	3	3	3	3	2	3	3	3	3	2	2	3	2	2	2	4	4
571	2	2	3	3	2	1	1	4	2	3	4	4	4	3	2	3	3	2	2	2	2	2	3	2	3	2	2	2	3	2	3	3	2	3	2	3	3	2	3	4	3	2	1	2	2
572	1	2	3	1	1	3	3	2	3	4	4	4	4	4	3	4	3	3	4	3	3	4	4	4	4	4	4	4	4	3	3	3	3	3	3	4	3	3	4	3	3	4	4	3	3
573	2	2	3	5	2	2	2	2	3	4	4	4	3	4	3	3	3	3	3	4	3	3	3	4	4	3	4	4	4	4	3	3	2	3	3	4	3	3	4	4	4	3	3	3	3
574	1	1	1	1	1	2	2	1	2	4	4	4	4	4	4	3	3	3	4	4	4	4	4	4	4	4	3	4	5	4	4	4	3	4	4	4	4	4	3	4	4	4	4	4	4
575	1	4	3	3	3	2	2	1	2	4	4	3	4	4	4	4	4	3	4	4	3	4	4	3	4	4	4	5	4	4	3	4	4	4	4	3	4	3	4	4	4	3	4	4	4
576	2	2	3	1	1	2	2	3	2	4	4	4	4	3	2	3	2	3	3	4	4	3	4	4	4	4	4	3	4	4	3	4	3	2	2	1	3	4	3	3	3	2	1	1	1
577	2	2	3	1	1	2	2	2	2	4	4	4	3	3	3	4	4	1	3	3	4	4	3	5	4	4	3	4	4	4	3	4	3	2	3	3	5	4	4	4	3	4	4	1	3
578	2	2	3	1	1	2	2	1	3	4	4	4	3	4	3	3	3	3	4	4	3	4	4	4	3	3	2	3	4	3	3	3	3	3	3	3	4	4	4	4	4	2	2	1	1
579	2	2	3	1	1	2	2	3	2	4	3	3	4	4	3	4	3	3	3	4	3	4	3	4	4	4	4	4	4	4	4	3	4	4	3	3	4	3	3	3	3	2	3	2	3
580	1	2	3	1	1	2	2	2	2	4	4	4	3	5	4	3	3	3	3	4	3	4	4	5	4	4	4	4	5	4	3	3	4	3	3	3	4	4	4	4	4	3	3	2	2
581	2	2	3	1	1	2	3	1	3	3	4	4	5	3	4	4	2	2	2	3	3	2	3	4	4	4	3	3	4	4	4	4	3	2	3	2	2	3	2	4	4	1	2	1	2
582	1	2	3	1	1	1	1	2	1	3	4	4	4	3	2	2	2	2	2	3	3	4	4	3	4	3	3	3	4	4	3	3	3	3	3	1	3	3	2	3	2	3	2	5	5
583	2	2	3	1	1	1	3	1	2	4	4	4	4	2	3	3	3	3	3	4	4	4	4	3	4	4	3	3	4	4	3	3	3	2	2	1	3	3	4	4	3	2	2	2	2
584	2	2	3	1	1	1	1	2	1	4	4	4	4	2	2	2	2	2	2	3	2	2	2	3	3	3	3	3	3	2	2	3	2	2	2	2	3	3	3	3	3	2	2	2	2
585	2	2	3	1	1	1	3	2	2	4	4	4	4	4	3	2	2	2	2	3	3	2	2	3	4	3	3	4	3	3	3	2	2	2	2	3	3	4	3	2	2	2	2	2	2
586	1	2	3	1	1	3	3	2	4	3	4	4	4	4	3	3	3	3	3	3	3	4	3	2	4	4	4	4	4	3	3	3	3	2	3	4	3	4	3	2	2	3	3	2	3
587	1	2	2	1	1	2	3	2	1	4	4	4	5	4	3	4	3	3	3	3	4	4	3	4	3	3	4	4	4	3	4	4	3	3	3	2	4	3	5	4	5	1	1	2	1
588	1	2	3	1	1	2	3	3	2	3	2	3	4	4	2	2	2	2	2	3	3	4	4	2	4	4	3	4	3	2	3	3	3	3	3	2	4	4	4	2	4	1	1	1	1
589	1	2	3	5	2	1	1	3	2	4	4	4	5	5	3	3	3	2	4	4	4	3	3	2	4	3	3	3	4	3	4	3	3	4	4	3	3	3	2	2	3	2	3	3	4
590	1	4	1	5	3	2	2	1	4	3	3	5	4	3	2	3	2	2	2	2	3	3	3	2	4	3	2	4	3	3	2	2	2	3	2	4	2	3	3	2	4	2	3	3	1
591	1	2	2	1	1	2	2	1	3	4	5	5	5	5	1	1	1	2	2	4	4	4	3	1	4	4	4	4	4	4	4	4	3	3	3	4	3	3	3	4	4	2	2	2	2
592	1	2	2	3	3	4	3	2	4	4	4	4	4	4	4	5	3	4	5	4	3	4	4	4	5	5	3	5	4	3	3	4	3	3	3	5	5	4	5	4	3	2	3	4	3
593	1	2	3	3	3	3	2	2	2	3	2	4	3	4	2	1	3	4	4	3	4	4	3	1	4	4	4	4	4	2	3	3	3	2	3	2	3	4	4	2	2	2	1	1	1
594	1	2	2	1	1	1	2	2	2	4	3	3	4	5	3	4	3	3	3	4	4	3	3	4	3	3	2	2	4	3	4	3	3	3	4	2	3	3	3	2	3	2	2	3	3
595	2	2	3	5	2	3	4	3	3	4	4	5	5	5	3	4	4	3	4	3	4	3	3	4	4	4	3	4	4	3	3	3	3	3	4	5	2	3	2	3	3	4	2	4	4
596	1	2	3	1	1	1	3	2	2	4	3	4	3	3	3	2	3	4	3	3	4	3	4	3	4	3	3	3	3	4	3	3	3	3	4	3	3	2	3	3	4	3	2	2	2
597	1	2	3	1	2	3	3	3	3	3	4	4	3	3	4	3	4	4	3	3	3	4	3	3	3	3	3	4	3	2	3	3	3	4	3	3	4	4	3	4	4	3	3	3	4
598	2	2	3	1	1	1	1	4	1	3	3	3	4	1	2	2	2	3	3	2	3	2	3	2	4	4	2	2	4	3	3	3	2	2	2	1	4	4	2	4	2	2	2	2	2
599	2	2	3	1	1	2	2	2	2	3	3	3	3	3	3	3	3	3	3	4	4	4	4	2	4	4	2	4	4	4	5	5	3	4	3	3	3	3	3	2	2	3	1	1	1
600	1	3	3	5	3	2	3	1	2	4	4	4	3	5	3	3	4	2	3	3	3	4	3	2	3	3	3	4	4	4	3	4	3	3	4	3	3	4	3	2	3	2	2	3	3
601	1	2	3	1	1	3	3	3	2	4	4	5	4	4	4	4	3	2	3	4	5	4	4	5	3	3	3	3	5	4	4	3	3	3	4	4	3	3	4	4	2	2	2	4	4
602	2	3	2	2	4	3	4	2	3	3	3	3	4	3	3	2	3	2	1	3	3	3	3	2	4	3	3	4	4	3	3	4	4	3	3	3	2	5	3	2	3	2	2	2	2
603	1	3	3	3	4	3	3	2	2	4	4	5	5	3	3	2	2	2	3	2	3	3	3	2	3	4	3	4	4	4	3	4	3	3	3	2	3	3	2	2	2	3	2	2	2
604	1	2	3	1	1	2	2	3	2	4	4	4	4	4	3	3	4	2	3	4	5	4	3	3	4	3	3	3	4	3	4	5	4	3	4	2	2	3	3	3	2	3	2	4	4
605	2	2	3	1	2	3	2	3	3	4	4	4	4	4	3	3	2	4	4	4	3	2	3	4	3	4	3	4	4	3	5	3	3	2	3	4	3	4	3	1	2	4	2	4	4
606	1	2	2	1	1	2	2	3	3	3	4	4	4	4	3	2	2	2	2	3	3	3	4	4	4	4	3	3	4	2	4	3	3	2	2	3	3	3	2	2	3	2	2	2	2
607	2	2	3	1	1	3	3	2	4	4	4	4	4	5	2	2	3	4	3	4	4	4	4	5	4	3	3	3	4	3	4	4	3	3	4	4	3	4	4	4	4	2	2	2	3
608	1	2	1	1	1	1	1	1	2	3	4	4	3	4	3	2	3	3	3	4	4	3	3	2	4	3	3	3	4	3	4	3	2	3	3	2	3	3	3	2	3	2	2	2	2
609	1	2	3	1	1	1	2	3	2	3	4	4	3	4	3	4	3	3	5	4	4	4	4	3	4	3	3	3	4	3	4	2	3	3	4	2	3	4	2	2	3	2	1	2	3
610	1	3	3	5	3	3	3	2	3	4	4	5	5	5	4	4	4	4	3	3	3	4	4	2	4	3	2	4	5	4	4	4	3	3	4	4	3	4	3	2	2	4	2	2	3
611	1	2	3	1	1	2	3	3	4	3	3	4	4	4	4	4	3	3	3	4	5	4	4	3	4	4	3	3	5	3	4	3	4	3	3	4	4	3	2	1	3	4	2	4	2
612	2	2	2	1	1	1	2	3	2	3	3	3	3	4	4	4	4	2	2	2	4	4	3	4	4	3	4	4	5	3	3	4	3	3	4	3	3	4	3	2	3	2	2	3	3
613	2	3	1	5	3	2	3	3	3	4	4	4	4	4	3	4	4	3	3	4	4	4	4	3	5	4	3	3	5	3	4	3	4	3	3	1	3	3	2	2	2	3	2	2	4
614	2	4	1	3	2	4	5	1	4	5	5	5	4	3	4	4	4	3	3	4	4	4	3	3	4	3	3	4	5	3	5	2	3	4	3	4	3	3	2	3	3	4	2	4	4
615	2	2	2	1	1	1	2	2	2	3	3	3	4	3	3	4	3	4	4	4	3	4	3	3	4	3	3	3	4	4	3	3	3	2	3	3	3	4	3	3	3	4	3	4	3
616	1	3	3	3	4	1	2	1	2	3	3	4	3	2	3	3	4	4	4	5	5	4	4	3	4	5	5	4	4	4	4	3	4	3	3	4	3	3	4	3	2	3	2	2	1
617	2	2	3	1	2	3	3	4	2	3	4	4	4	4	2	3	3	4	3	2	3	2	2	2	2	2	2	3	3	3	3	3	3	2	2	2	2	4	2	2	4	2	2	2	2
618	1	4	2	5	1	2	2	2	2	3	4	4	4	4	2	2	2	2	2	3	4	3	4	3	4	4	3	4	4	4	4	4	3	3	4	3	4	4	4	4	4	1	1	1	1
619	2	2	3	1	1	2	3	3	3	4	4	4	5	5	3	4	5	3	3	4	4	4	4	3	4	4	4	4	5	5	5	5	3	3	4	4	3	5	4	4	4	3	2	2	4
620	2	2	3	1	1	2	2	2	2	4	4	4	4	4	3	3	3	3	3	3	4	3	3	3	4	3	3	4	4	3	4	4	3	3	3	2	3	3	4	3	3	2	2	3	3
621	1	2	3	1	1	3	2	3	2	4	4	4	4	4	3	3	3	3	3	4	4	4	4	4	4	4	3	3	3	3	3	4	3	2	3	2	4	4	3	4	3	2	4	4	4
622	1	4	4	1	2	3	2	2	3	4	2	4	4	2	4	2	4	2	4	4	4	4	3	4	4	4	3	4	4	3	4	3	4	3	4	2	4	2	4	4	4	2	4	2	2
623	1	2	3	1	1	2	2	2	2	3	3	5	4	4	3	3	2	2	2	2	2	1	2	3	4	3	3	4	3	2	2	2	2	2	2	3	3	3	2	3	2	2	2	2	2
624	2	2	3	1	1	2	2	2	2	4	4	4	4	4	3	3	3	3	3	3	4	4	4	2	4	4	3	4	4	4	4	4	4	3	4	4	2	4	3	2	3	2	2	2	2
625	1	2	3	1	1	2	2	1	1	3	3	4	4	4	2	2	2	3	2	2	3	3	3	2	4	3	2	2	3	3	3	3	3	2	2	2	3	3	3	3	3	2	2	2	2
626	1	2	3	1	2	2	2	3	3	3	3	3	3	3	4	3	3	3	4	3	4	3	3	4	3	4	3	3	4	4	3	3	3	2	3	4	3	4	3	3	4	3	4	4	3
627	1	2	3	1	1	2	2	2	3	4	4	4	4	3	4	4	4	3	3	3	3	3	2	2	4	3	4	4	4	4	4	4	3	2	2	3	3	4	2	3	3	1	1	1	1
628	2	1	3	1	1	1	2	2	1	4	4	4	5	4	2	3	3	3	2	3	4	4	4	4	3	3	4	3	4	3	3	3	3	3	4	1	4	2	4	4	2	3	1	1	1
629	2	2	3	1	1	2	2	2	2	5	4	4	5	3	2	3	3	3	2	3	4	4	3	3	3	2	2	3	5	4	4	5	3	3	4	2	3	3	2	2	3	3	1	1	1
630	1	2	3	1	1	3	3	2	2	4	4	4	5	5	3	3	3	4	4	2	3	2	3	3	5	4	3	3	4	3	3	3	4	3	3	4	4	2	4	2	4	4	4	3	4
631	1	1	4	1	1	3	3	1	3	3	4	4	5	4	2	4	2	4	4	3	3	3	3	5	5	4	4	4	3	3	3	2	2	2	2	3	2	2	2	3	3	3	2	2	2
632	1	2	3	1	1	3	2	2	2	4	4	4	5	3	2	2	3	3	3	4	4	3	4	3	4	3	2	3	4	3	3	4	3	3	4	2	2	4	2	2	3	3	2	2	2
633	2	2	3	1	1	1	2	1	2	4	4	4	5	3	2	2	3	3	2	3	4	4	3	2	3	2	2	2	5	4	4	5	3	4	3	3	3	4	2	2	2	3	2	3	3
634	2	2	3	1	1	4	3	3	3	3	3	4	5	3	2	2	3	3	2	4	4	3	4	3	3	2	2	2	5	3	4	4	3	4	4	3	3	2	2	2	3	3	2	2	2
635	2	2	3	1	1	3	2	1	2	3	4	4	5	5	2	2	3	3	4	4	4	3	3	4	4	5	3	4	4	3	4	3	3	3	4	3	3	4	4	2	2	3	2	3	3
636	2	2	3	1	1	1	2	1	1	3	3	4	3	3	2	2	3	3	2	2	3	3	3	4	4	3	3	4	4	4	3	3	2	2	3	3	4	4	4	3	3	2	2	3	3
637	2	4	1	5	1	1	1	1	2	3	3	3	4	3	3	3	3	3	3	3	3	2	2	2	3	3	2	3	2	2	2	3	2	2	2	3	3	2	3	3	3	2	2	2	2
638	2	4	3	4	3	2	2	1	2	3	3	3	4	4	2	2	2	2	2	2	3	2	2	3	3	2	2	3	3	2	2	3	2	2	2	2	2	2	3	2	2	2	2	1	1
639	1	4	3	4	4	1	1	1	1	4	4	4	4	4	4	4	4	4	4	4	4	4	4	4	4	4	4	4	4	4	3	3	2	2	2	2	3	4	2	2	2	2	2	2	2
640	1	2	4	4	5	3	2	1	3	3	3	4	4	4	3	3	4	4	4	4	3	4	4	4	4	4	3	3	3	4	3	4	3	3	4	3	3	4	3	4	3	4	3	4	3
641	1	2	3	1	1	3	1	2	1	1	2	2	1	2	1	2	2	2	1	2	3	2	3	2	2	3	3	3	2	3	3	3	3	3	2	3	2	2	2	3	2	1	2	1	2
642	2	3	3	3	4	1	2	2	1	3	4	4	3	4	2	3	2	2	2	2	2	2	3	3	2	2	3	3	3	3	2	3	3	2	2	2	2	2	2	3	2	2	2	2	2
643	1	3	3	2	4	2	2	2	3	3	2	4	5	4	1	2	2	2	2	4	3	2	2	3	3	2	2	3	3	2	2	3	2	2	3	3	2	2	2	3	3	2	2	1	2
644	1	3	2	2	3	2	3	3	4	3	3	2	4	4	2	2	3	3	1	1	2	1	2	3	4	3	3	3	3	3	2	3	2	2	2	3	3	3	2	2	3	4	3	2	2
645	2	4	4	2	2	1	2	2	2	4	4	3	4	4	3	3	4	4	3	4	3	4	4	5	5	4	4	3	4	3	4	4	3	4	3	2	3	4	2	3	3	3	2	1	1
646	2	2	3	1	1	1	2	1	1	3	3	5	5	4	4	4	3	3	4	3	2	3	3	2	3	3	4	4	2	3	2	3	2	2	1	2	4	3	5	5	5	3	2	3	3
647	1	2	3	1	1	2	1	2	1	3	2	5	5	4	4	4	3	3	4	3	2	3	3	2	2	3	3	3	2	4	2	3	2	2	1	2	4	3	5	5	5	3	2	3	3
648	1	3	2	2	3	2	2	2	3	5	5	5	5	5	2	3	3	3	4	4	4	4	4	3	5	5	4	4	5	5	5	5	3	2	2	3	4	4	3	4	4	5	5	3	3
649	2	2	2	5	4	2	2	2	2	3	4	4	4	5	3	2	2	2	2	3	3	3	4	4	4	3	4	4	3	3	3	2	2	2	3	3	3	4	2	3	2	2	2	2	2
650	2	2	3	1	1	2	2	2	3	4	3	4	3	3	3	2	3	3	2	3	4	3	4	3	4	3	2	3	3	4	3	2	3	2	4	3	3	2	3	3	4	3	2	2	2
651	2	2	3	1	1	2	1	2	2	3	3	2	3	3	4	4	3	3	3	2	3	2	2	4	4	3	4	4	3	2	2	2	2	2	2	3	4	3	4	4	5	2	3	4	3
652	1	2	2	1	2	2	2	2	1	4	3	3	4	3	2	2	3	4	3	5	4	5	4	3	2	2	3	2	3	2	2	3	3	4	3	3	3	3	3	3	4	2	1	2	2
653	2	2	3	1	1	1	2	2	1	4	4	5	3	4	3	4	3	4	3	2	3	2	2	2	4	4	3	3	3	2	3	3	2	3	3	3	2	2	2	3	4	1	4	4	3
654	1	2	3	1	1	1	1	2	1	3	4	4	3	3	2	2	2	3	3	5	5	4	4	3	3	4	3	3	5	4	3	3	3	4	4	3	4	4	3	4	5	2	2	2	2
655	2	2	3	1	1	3	3	2	3	4	3	3	4	3	3	4	2	3	3	3	3	2	2	1	3	4	3	3	4	5	4	4	3	3	4	4	3	4	3	4	2	1	2	3	3
656	1	2	3	1	1	2	2	3	2	3	4	4	4	5	4	5	4	5	5	4	3	4	4	3	4	5	4	4	5	4	5	5	4	3	4	4	4	2	5	4	4	3	3	4	5
657	2	1	3	1	1	2	1	1	1	3	4	4	5	3	3	4	2	2	3	3	3	2	2	1	3	3	4	4	3	5	5	3	3	2	3	3	3	1	3	2	3	3	2	1	2
658	1	2	4	1	1	2	2	3	2	3	3	1	1	1	2	2	3	2	2	2	2	2	3	1	2	1	1	1	3	2	3	3	2	2	2	2	3	2	4	1	2	1	1	1	1
659	1	2	2	1	1	2	1	2	3	2	3	3	4	3	3	3	4	4	3	4	3	3	4	4	5	5	4	4	5	4	4	4	3	2	2	4	3	3	3	2	2	3	2	3	2
660	1	2	3	1	2	1	2	1	3	4	4	4	3	3	3	3	2	2	2	4	3	3	4	4	3	3	3	4	3	4	3	3	2	3	3	4	3	4	3	3	2	4	2	4	2
661	1	3	3	2	2	1	2	1	2	3	4	3	4	3	3	3	3	3	3	3	3	3	2	2	3	3	3	4	5	3	3	5	3	2	3	3	3	4	3	4	3	1	1	2	4
662	1	3	3	3	3	2	1	2	1	3	4	4	5	4	3	3	2	3	3	4	3	2	3	3	4	5	4	4	5	4	3	4	3	3	4	3	4	5	3	2	4	5	2	2	2
663	1	2	2	5	3	2	2	1	3	3	3	3	4	4	2	2	2	3	3	3	2	3	3	3	4	4	4	3	4	4	4	4	4	3	4	4	3	4	4	4	3	4	3	3	3
664	1	2	4	1	3	3	2	1	3	2	4	4	4	4	3	2	2	2	3	4	4	5	3	2	4	4	3	3	4	3	2	4	2	1	2	2	3	4	2	2	2	4	2	2	2
665	1	3	2	4	4	4	4	2	4	4	4	4	4	4	3	3	4	4	4	4	4	4	4	4	4	4	4	4	4	4	4	4	3	3	4	4	4	4	4	4	4	3	3	3	3
666	2	2	3	1	1	4	3	3	2	3	4	4	4	4	3	3	3	3	3	3	3	3	3	3	4	3	4	3	4	4	4	4	3	3	4	4	3	4	4	3	4	3	2	2	2
667	2	1	3	1	1	2	2	2	2	2	4	4	4	4	3	2	3	2	2	3	3	3	3	3	4	4	3	4	4	4	4	4	2	2	2	2	3	4	4	4	3	1	1	1	1
668	2	2	3	1	1	2	2	3	3	4	3	4	4	3	2	2	2	2	2	2	2	2	2	2	3	3	2	2	4	2	2	4	3	1	2	2	2	2	2	2	2	2	1	2	2
669	1	2	3	1	1	2	2	2	2	1	1	1	1	1	3	3	3	3	3	3	3	3	3	3	3	3	3	3	3	3	3	3	3	3	3	3	3	3	3	3	3	3	3	3	3
670	2	2	4	1	5	1	1	3	2	2	1	1	1	1	1	1	1	1	1	3	2	3	2	4	3	4	3	4	4	4	4	4	3	2	2	3	4	3	3	3	4	1	1	3	3
671	1	2	3	1	1	2	2	2	3	4	1	2	3	4	3	1	2	2	3	3	2	2	3	4	2	2	3	2	1	2	2	3	1	2	3	2	3	1	2	3	3	1	2	3	4
672	2	2	3	1	1	2	3	2	1	4	3	3	3	3	3	3	3	3	3	3	3	3	3	3	4	4	4	3	4	4	4	4	3	3	3	3	3	3	3	3	3	2	2	2	2
673	2	2	3	1	1	2	2	2	1	3	2	4	3	1	3	3	2	2	2	3	4	2	3	3	4	3	3	3	4	3	3	4	3	2	2	1	4	3	3	2	4	1	1	1	1
674	2	2	3	1	2	2	3	2	3	4	4	4	4	3	3	3	2	2	2	3	4	3	3	3	4	3	4	3	4	4	3	4	3	2	3	2	2	3	2	2	2	3	3	3	3
675	1	2	3	1	1	1	1	3	2	4	4	4	4	4	2	3	3	3	3	3	4	3	3	3	4	4	3	3	3	3	3	3	3	3	3	2	3	3	3	4	3	2	2	2	2
676	1	5	4	4	5	1	2	1	2	4	2	3	3	4	3	2	2	3	2	4	3	3	4	3	4	4	3	3	4	4	4	4	2	3	3	2	4	2	3	4	4	2	2	2	2
677	1	2	3	1	1	3	3	2	2	2	4	4	4	3	3	2	2	2	3	3	3	4	3	2	2	2	3	3	4	4	3	3	2	3	3	2	3	4	4	4	2	3	3	1	2
678	1	2	3	1	1	1	1	1	1	3	3	2	3	3	3	2	3	4	4	2	3	4	3	2	3	3	4	3	3	2	2	3	3	3	2	3	3	3	3	3	3	3	3	3	3
679	2	2	3	1	1	1	2	1	1	3	3	5	5	4	4	4	4	4	4	4	4	4	4	4	4	4	4	4	4	4	4	3	3	3	2	2	4	3	5	5	5	3	2	3	3
680	2	2	3	1	1	1	1	3	1	3	4	4	4	4	3	3	3	3	3	3	3	3	3	3	4	3	3	3	4	3	3	4	2	2	3	2	3	3	3	3	3	2	2	4	4
681	1	2	3	5	1	3	3	2	2	4	4	4	4	4	4	4	4	4	4	4	4	3	4	3	4	4	4	4	4	4	4	4	3	3	3	2	3	4	3	3	3	2	2	2	2
682	1	4	2	5	4	4	3	3	3	5	5	5	4	4	4	4	4	4	4	4	4	5	5	5	3	4	3	4	4	4	4	4	4	4	4	3	4	4	4	4	4	2	2	3	2
683	1	3	2	3	2	2	2	2	2	3	4	4	4	4	3	3	4	4	2	3	3	2	2	4	4	2	3	3	4	4	4	3	3	2	2	3	4	4	4	3	3	4	3	2	2
