# Supplementary material for: Factors related to the intention of choosing shared E-scooters for metro transfer: A survey study integrating weather perception into satisfaction evaluation from Changsha
Source: PLoS One. 2024 Sep 9;19(9):e0309953. doi: 10.1371/journal.pone.0309953 (PMC11383246; doi:10.1371/journal.pone.0309953)
Supplement: S1 File — (XLSX) [file pone.0309953.s002.xlsx]

## Sheet: Sheet1
Variable	Mean	Std.dev.
COU：Convenience of Use	3.694	0.782
COU1	3.476	0.801
COU2	3.641	0.823
COU3	3.821	0.779
COU4	3.842	0.719
SAF：Perceptual Security	2.901	0.801
SAF2	2.918	0.8
SAF3	2.895	0.79
SAF4	2.868	0.792
SAF5	2.922	0.818
COM：Comfort	3.398	0.719
COM1	3.618	0.688
COM2	3.385	0.763
COM3	3.193	0.704
TRA：Convenience of Transfer	3.147	0.803
TRA1	3.228	0.704
TRA3	3.088	0.803
TRA4	3.141	0.856
TRA5	3.135	0.843
PEOU：Perceived ease of use	3.149	0.748
PEOU1	3.184	0.749
PEOU2	3.201	0.701
PEOU3	3.165	0.767
PEOU4	3.041	0.774
WEA：Weather tolerance	2.346	0.911
WEA1	2.508	0.953
WEA2	2.332	0.881
WEA3	2.261	0.9
WEA4	2.303	0.915
SAT：User Satisfaction	3.438	0.698
SAT1	3.713	0.66
SAT2	3.354	0.724
SAT3	3.239	0.716
SAT4	3.452	0.69
LOF：User Loyalty	2.795	0.705
LOF1	2.887	0.702
LOF2	2.608	0.677
LOF3	2.884	0.736
